# Supplementary material for: Characterization and Genomics of Pectinolytic Bacteria Isolated from Soft Rot Symptomatic Produce
Source: Pathogens. 2024 Dec 12;13(12):1096. doi: 10.3390/pathogens13121096 (PMC11728799; doi:10.3390/pathogens13121096)
Supplement: Supplementary file 1 [file pathogens-13-01096-s001.zip]

Archive with 2 entries (2 files):
- supplementalFigures.pdf
- supplementalTables.xlsx
