# Supplementary material for: Characterization and Genomics of Pectinolytic Bacteria Isolated from Soft Rot Symptomatic Produce
Source: Pathogens. 2024 Dec 12;13(12):1096. doi: 10.3390/pathogens13121096 (PMC11728799; doi:10.3390/pathogens13121096)
Supplement: Supplementary file 1 [file pathogens-13-01096-s001.zip › supplementalTables.xlsx]

## Sheet: TableS1
Table S1: Produce samples collected and tested
	Produce Sample	Pectinolytic bacteria isolated
	spinach	Y
	lettuce	Y
	spinach	Y
	celery	Y
	lettuce	Y
	cilantro	Y
	carrot	Y
	onion	Y
	spinach	Y
	onion	Y
	carrot	Y
	lettuce	Y
	lettuce	Y
	cilantro	Y
	spinach	Y
	potato	Y
	potato	Y
	cilantro	Y
	celery	Y
	cilantro	Y
	green onion	Y
	romaine	Y
	zucchini	Y
	spinach	Y
	snap peas	N
	lettuce	N
	tomato	N
	banana	N
	orange	N
	strawberry	N
	apple	N
	garlic	N
	banana	N
	apple	N
	lettuce	N
	tomato	N
	apple	N
	blueberry	N
	bell pepper	N
	strawberry	N
	onion	N
	spinach	N
	tomato	N
	orange	N
	celery	N
	ornamental house plant, unknown species	N
	chili pepper	N

## Sheet: TableS2
Table S2: Top Blast hits for 16S sequences
Strain	Hit genome/strain	accession	Query Coverage	Percent Identity
M1	ND	-	-	-
M2	Pseudomonas sp. strain PNS8	MK602401.1	1	0.9985
M3	Pectobacterium carotovorum strain 25.1	CP088019.1	1	0.9925
M4a	Pectobacterium carotovorum strain DF6	KJ999751.1	1	1
M4b	ND	-	-	-
M5	Chryseobacterium indoltheticum strain LBM4025	NR_042926.1	0.99	0.9959
M6	Pseudomonas cedrina strain P515/12	NR_042147.1	0.99	0.9895
M7	Pectobacterium carotovorum strain 25.1	CP088019.1	1	1
M8a	Pectobacterium carotovorum strain 25.1	CP088019.1	1	1
M8b	Pectobacterium carotovorum strain 25.1	CP088019.1	0.97	0.9686
M9	Lelliottia amnigena strain JCM1237	NR_024642.1	0.99	0.8344
M10	Pectobacterium carotovorum strain GDX-5	MG591828,1	1	0.9892
M11	Pseudomonas azotoformans strain NBRC12693	NR_113600.1	0.93	0.917
M12a	Pseudomonas alloputida strain Kh7	NR_179595.1	1	0.997
M12b	Escherichia fergusonii strain ATCC35469	NR_027549	0.93	0.8043
M13	Pseudomonas marginalis strain TP-SJ-16	MW406880.1	1	1
M14	Pseudomonas petroselini strain MAFF311094	NR_179384.1	1	0.9984
M15	Stenotrophomonas maltophilia strain cqsG6	MN826545.1	0.99	0.8929
M16	ND	-	-	-
M17	Achromobacter spanius strain LMG5911	NR_025686.1	1	0.9955
M18	Pseudomonas cyclaminis strain MAFF301449	LC582666.1	1	0.9973
M19	Stenotrophomonas rhizophila strain R9	OQ174722.1	0.99	0.9928
M20	Pseudomonas sp. Strain BCH16	OP941393.1	1	1
M21	Pseudomonas composti strain C2	NR_116992.1	1	0.9584
M22a	Stenotrophomonas maltophilia strain ATCC13637	NR_112030.1	0.99	0.9809
M22b	P. carotovorum strain CFBP2046	NR_118227.1	1	0.9978
M23	Pseudomonas grimontii strain CFML 970514	NR_025102.1	1	0.9886
M24	Pantoea sp. strain XA16-6	MH769298.1	0.98	0.936

## Sheet: TableS3
Table S3: Pectobacterium and Dickeya species average nucleotide identity
		GCF_000784735.1_ASM78473v1_genomic	GCF_003403135.1_ASM340313v1_genomic	GCF_002812485.1_ASM281248v1_genomic	GCF_002846995.1_ASM284699v1_genomic	GCF_000147055.1_ASM14705v1_genomic	GCF_000803215.1_ASM80321v1_genomic	GCF_014946825.2_ASM1494682v2_genomic	GCF_025946765.1_ASM2594676v1_genomic	GCF_004137795.1_ASM413779v1_genomic	GCF_001742185.1_ASM174218v1_genomic	GCF_013488025.1_ASM1348802v1_genomic	M8a	M4a	M3	M8b	GCF_009931295.1_ASM993129v1_genomic	B143	GCF_003571485.1_ASM357148v1_genomic	M22b	M10	GCF_000803315.1_ASM80331v1_genomic	GCF_003382565.3_ASM338256v3_genomic	GCF_002288545.1_ASM228854v1_genomic	GCF_020971565.1_ASM2097156v1_genomic	GCF_026800125.1_ASM2680012v1_genomic	GCF_009873295.1_ASM987329v1_genomic	GCF_020181655.1_ASM2018165v1_genomic	GCF_015689195.1_ASM1568919v1_genomic	GCF_000749845.1_ASM74984v1_genomic	GCF_001039065.1_ASM103906v1_genomic	GCF_000740965.1_ASM74096v1_genomic	GCF_003992745.1_ASM399274v1_genomic	GCF_005497185.1_ASM549718v1_genomic	GCF_012427845.1_ASM1242784v1_genomic	GCF_003934295.1_ASM393429v1_genomic	GCF_900095885.1_Daq1742_genomic	GCF_009372235.1_ASM937223v1_genomic	GCF_000025065.1_ASM2506v1_genomic	GCF_002887555.1_ASM288755v1_genomic	GCF_000023565.1_ASM2356v1_genomic	GCF_007858975.2_ASM785897v2_genomic
	GCF_000784735.1_ASM78473v1_genomic	100	89.1935	91.9068	89.5814	89.5716	79.1952	79.1256	78.5019	78.858	79.0251	79.2133	79.032	79.0737	79.1936	79.1238	79.0593	79.0673	79.0075	79.1543	78.9069	79.0417	79.0591	79.0753	79.2012	79.1185	79.0865	79.2151	79.1914	78.9697	78.9386	78.9244	79.1086	79.0963	78.9356	81.5663	81.9932	84.9374	85.0152	85.0376	85.9351	85.2058
	GCF_003403135.1_ASM340313v1_genomic	89.1935	100	92.1363	92.3975	92.2263	79.1873	79.386	78.9158	78.8937	79.3681	79.41	79.5354	79.516	79.4893	79.511	79.4003	79.4209	79.3708	79.6921	79.465	79.3566	79.4299	79.4418	79.5447	79.292	79.5272	79.5877	79.5893	79.0091	79.0338	79.1826	79.5419	79.1637	79.1866	81.9074	82.4907	85.5877	85.8033	85.592	87.7181	86.6865
	GCF_002812485.1_ASM281248v1_genomic	91.9068	92.1363	100	92.8513	92.7534	79.2035	79.3791	78.9353	78.9097	79.2304	79.5285	79.541	79.5689	79.5853	79.6535	79.5303	79.4938	79.5786	79.4917	79.4231	79.5095	79.44	79.3937	79.5114	79.222	79.3698	79.6429	79.397	79.0894	79.1301	79.311	79.3438	79.2588	79.2321	81.9192	82.2273	85.3706	85.569	85.5014	87.283	86.451
	GCF_002846995.1_ASM284699v1_genomic	89.5814	92.3975	92.8513	100	94.2416	79.1661	79.3434	79.1755	78.8363	79.4646	79.4406	79.4213	79.4507	79.447	79.4794	79.5482	79.279	79.4073	79.3205	79.3108	79.3033	79.5072	79.5703	79.5768	79.3971	79.3895	79.4419	79.5227	79.0244	79.1613	78.9863	79.3672	79.1324	78.9596	81.7755	82.1341	85.258	85.4851	85.5137	87.2868	86.3533
	GCF_000147055.1_ASM14705v1_genomic	89.5716	92.2263	92.7534	94.2416	100	79.4167	79.2038	79.0838	78.9985	79.3913	79.5961	79.3473	79.3177	79.3889	79.3873	79.5529	79.2986	79.3703	79.6108	79.3034	79.3881	79.3616	79.349	79.4301	79.3002	79.3319	79.4972	79.4324	78.8666	78.9395	79.132	79.3335	79.062	79.2086	81.9057	82.2425	85.4173	85.9586	85.6827	87.8186	86.4341
	GCF_000803215.1_ASM80321v1_genomic	79.1952	79.1873	79.2035	79.1661	79.4167	100	88.1739	82.7244	87.3606	87.0972	88.5802	88.5578	88.548	88.6434	88.6389	88.3623	88.2837	88.4587	88.3573	88.3297	88.3569	88.2251	88.231	88.1818	88.2783	88.178	88.2623	88.0978	87.4276	87.5886	87.5387	87.0244	87.6208	87.1171	79.1286	79.0438	79.112	79.0655	79.1096	79.2111	78.9572
	GCF_014946825.2_ASM1494682v2_genomic	79.1256	79.386	79.3791	79.3434	79.2038	88.1739	100	83.5824	89.0481	88.7688	93.0569	93.0921	93.1174	93.106	93.1086	92.7172	93.0861	93.0818	93.0643	93.1141	91.503	95.9011	93.477	93.0921	93.4751	94.0976	90.15	90.4214	89.3201	89.517	89.4264	88.6949	89.6077	89.1353	78.715	79.1956	79.0869	79.55	79.2491	79.4461	79.3343
	GCF_025946765.1_ASM2594676v1_genomic	78.5019	78.9158	78.9353	79.1755	79.0838	82.7244	83.5824	100	83.094	83.1381	83.5569	83.6526	83.6409	83.6837	83.6677	83.5332	83.3903	83.5562	83.6947	83.427	83.5525	83.5569	83.6431	83.6171	83.8188	83.777	83.6839	84.4978	83.0679	83.206	83.3091	83.1067	83.1002	83.0517	78.644	78.9345	78.4797	79.0333	78.7533	78.9305	78.8851
	GCF_004137795.1_ASM413779v1_genomic	78.858	78.8937	78.9097	78.8363	78.9985	87.3606	89.0481	83.094	100	89.2598	89.2793	89.4191	89.4319	89.4557	89.4502	89.1006	89.2492	89.2812	89.2358	89.3046	88.8191	89.0344	89.2615	89.1045	89.2585	89.2858	88.4573	89.5629	91.2742	91.5207	91.3141	89.1192	89.2566	89.3048	78.8804	78.7068	79.1141	79.0054	78.9158	79.0757	78.7406
	GCF_001742185.1_ASM174218v1_genomic	79.0251	79.3681	79.2304	79.4646	79.3913	87.0972	88.7688	83.1381	89.2598	100	88.9805	89.0044	88.9911	88.9933	88.9886	88.8427	89.0188	88.9564	89.0416	88.9585	88.4544	88.7331	89.0305	88.9009	88.9266	88.9313	88.1475	88.5985	89.3214	90.1157	90.1414	94.0087	90.9699	91.1317	78.8623	79.0016	79.2222	79.2147	79.2695	79.3855	79.3058
	GCF_013488025.1_ASM1348802v1_genomic	79.2133	79.41	79.5285	79.4406	79.5961	88.5802	93.0569	83.5569	89.2793	88.9805	100	97.2712	97.2451	97.2463	97.1957	95.5229	95.8151	95.85	95.7821	95.71	93.2056	94.174	93.5829	93.4997	93.5949	93.2202	90.7076	90.541	89.5296	89.8607	89.8231	88.8856	90.6123	89.162	78.7825	79.215	79.0303	79.2776	79.1592	79.431	79.0908
	M8a	79.032	79.5354	79.541	79.4213	79.3473	88.5578	93.0921	83.6526	89.4191	89.0044	97.2712	100	99.9989	99.9976	99.9972	95.3232	95.564	95.5789	95.5701	95.5454	93.3811	93.9937	93.658	93.5463	93.7974	93.3802	90.7819	90.6125	89.4945	89.8503	89.8927	88.975	90.6898	89.1829	79.0306	79.1522	79.1363	79.3814	79.208	79.5625	79.1853
	M4a	79.0737	79.516	79.5689	79.4507	79.3177	88.548	93.1174	83.6409	89.4319	88.9911	97.2451	99.9989	100	99.9982	99.9979	95.3711	95.586	95.5939	95.5888	95.5235	93.3309	94.0255	93.6587	93.4772	93.7992	93.3503	90.7915	90.5888	89.4771	89.8851	89.9073	88.9422	90.691	89.2197	79.0311	79.1427	79.1278	79.3806	79.307	79.5334	79.2007
	M3	79.1936	79.4893	79.5853	79.447	79.3889	88.6434	93.106	83.6837	89.4557	88.9933	97.2463	99.9976	99.9982	100	99.9994	95.3896	95.5284	95.6195	95.5327	95.5341	93.3424	93.9896	93.6844	93.5748	93.7758	93.3236	90.7951	90.6338	89.5671	89.8807	89.9202	88.9266	90.7283	89.1966	79.0712	79.1742	79.0412	79.3478	79.2428	79.4746	79.2823
	M8b	79.1238	79.511	79.6535	79.4794	79.3873	88.6389	93.1086	83.6677	89.4502	88.9886	97.1957	99.9972	99.9979	99.9994	100	95.3662	95.5482	95.54	95.5355	95.5242	93.3205	93.9694	93.6888	93.5264	93.8194	93.2961	90.7627	90.6107	89.5099	89.8877	89.9274	88.8915	90.6952	89.2183	79.0058	79.2071	79.0656	79.2848	79.2748	79.5149	79.2448
	GCF_009931295.1_ASM993129v1_genomic	79.0593	79.4003	79.5303	79.5482	79.5529	88.3623	92.7172	83.5332	89.1006	88.8427	95.5229	95.3232	95.3711	95.3896	95.3662	100	95.5688	95.5301	95.3633	95.4051	93.0795	93.484	93.1	93.1285	92.8506	92.5694	90.3091	90.1646	89.35	89.6002	89.5681	88.7883	90.3388	88.9347	78.886	79.1273	78.9378	79.2844	79.2694	79.3348	79.1505
	B143	79.0673	79.4209	79.4938	79.279	79.2986	88.2837	93.0861	83.3903	89.2492	89.0188	95.8151	95.564	95.586	95.5284	95.5482	95.5688	100	98.2373	98.0709	98.1248	93.1264	94.3849	94.0733	93.9101	93.2517	92.903	90.5522	90.2995	89.4563	89.791	89.825	88.7889	90.4624	89.1371	78.7886	79.1068	78.9736	79.1739	79.2011	79.2753	79.2746
	GCF_003571485.1_ASM357148v1_genomic	79.0075	79.3708	79.5786	79.4073	79.3703	88.4587	93.0818	83.5562	89.2812	88.9564	95.85	95.5789	95.5939	95.6195	95.54	95.5301	98.2373	100	98.0248	97.9814	93.0908	94.3178	94.0184	93.82	93.2583	92.8387	90.4559	90.2984	89.5036	89.808	89.8451	88.8779	90.6186	89.128	78.8831	79.0831	78.9393	79.2288	79.1896	79.2255	79.3588
	M22b	79.1543	79.6921	79.4917	79.3205	79.6108	88.3573	93.0643	83.6947	89.2358	89.0416	95.7821	95.5701	95.5888	95.5327	95.5355	95.3633	98.0709	98.0248	100	98.1107	92.9915	94.2647	93.9857	93.869	93.2357	92.8088	90.486	90.3182	89.3925	89.7985	89.6937	88.7524	90.4588	89.0709	78.9118	79.0297	79.0955	79.3915	79.3263	79.3173	79.2832
	M10	78.9069	79.465	79.4231	79.3108	79.3034	88.3297	93.1141	83.427	89.3046	88.9585	95.71	95.5454	95.5235	95.5341	95.5242	95.4051	98.1248	97.9814	98.1107	100	93.0155	94.4317	93.9246	93.8247	93.288	92.8511	90.4896	90.347	89.3981	89.8138	89.7822	88.8601	90.5075	89.1258	78.9273	79.0886	79.0356	79.3193	79.2455	79.255	79.1006
	GCF_000803315.1_ASM80331v1_genomic	79.0417	79.3566	79.5095	79.3033	79.3881	88.3569	91.503	83.5525	88.8191	88.4544	93.2056	93.3811	93.3309	93.3424	93.3205	93.0795	93.1264	93.0908	92.9915	93.0155	100	91.9442	91.897	91.7159	91.8919	91.6112	90.1265	89.8866	89.0672	89.2324	89.1325	88.3274	89.5939	88.515	78.9128	79.1064	79.0466	79.6322	79.234	79.2874	79.2706
	GCF_003382565.3_ASM338256v3_genomic	79.0591	79.4299	79.44	79.5072	79.3616	88.2251	95.9011	83.5569	89.0344	88.7331	94.174	93.9937	94.0255	93.9896	93.9694	93.484	94.3849	94.3178	94.2647	94.4317	91.9442	100	93.3911	93.2332	93.1154	93.184	90.2006	90.1807	89.2507	89.5525	89.4747	88.6259	89.8204	88.922	79.0116	79.278	79.0709	79.2263	79.2501	79.5255	79.2092
	GCF_002288545.1_ASM228854v1_genomic	79.0753	79.4418	79.3937	79.5703	79.349	88.231	93.477	83.6431	89.2615	89.0305	93.5829	93.658	93.6587	93.6844	93.6888	93.1	94.0733	94.0184	93.9857	93.9246	91.897	93.3911	100	95.8396	94.8652	93.9678	90.5405	90.566	89.5573	89.833	89.7621	88.8773	89.9389	89.3125	78.9241	78.9512	79.1485	79.3434	79.339	79.4378	79.0983
	GCF_020971565.1_ASM2097156v1_genomic	79.2012	79.5447	79.5114	79.5768	79.4301	88.1818	93.0921	83.6171	89.1045	88.9009	93.4997	93.5463	93.4772	93.5748	93.5264	93.1285	93.9101	93.82	93.869	93.8247	91.7159	93.2332	95.8396	100	94.2434	93.3904	90.2667	90.3212	89.2916	89.7336	89.6684	88.8769	89.6908	89.0559	79.0541	79.0067	79.0553	79.2944	79.1171	79.3459	78.9518
	GCF_026800125.1_ASM2680012v1_genomic	79.1185	79.292	79.222	79.3971	79.3002	88.2783	93.4751	83.8188	89.2585	88.9266	93.5949	93.7974	93.7992	93.7758	93.8194	92.8506	93.2517	93.2583	93.2357	93.288	91.8919	93.1154	94.8652	94.2434	100	94.6213	90.6575	90.7902	89.6437	89.7463	89.6157	88.7394	89.7632	89.1384	78.9705	78.8597	79.1592	79.2398	79.2207	79.1963	78.9308
	GCF_009873295.1_ASM987329v1_genomic	79.0865	79.5272	79.3698	79.3895	79.3319	88.178	94.0976	83.777	89.2858	88.9313	93.2202	93.3802	93.3503	93.3236	93.2961	92.5694	92.903	92.8387	92.8088	92.8511	91.6112	93.184	93.9678	93.3904	94.6213	100	90.4062	90.9916	89.7546	89.7887	89.7109	88.8813	89.5709	89.3463	78.9027	79.0559	79.1274	79.3788	79.3679	79.3176	79.1736
	GCF_020181655.1_ASM2018165v1_genomic	79.2151	79.5877	79.6429	79.4419	79.4972	88.2623	90.15	83.6839	88.4573	88.1475	90.7076	90.7819	90.7915	90.7951	90.7627	90.3091	90.5522	90.4559	90.486	90.4896	90.1265	90.2006	90.5405	90.2667	90.6575	90.4062	100	91.3981	88.3847	88.5905	88.5803	88.0646	88.8827	88.2548	78.8849	79.2159	79.319	79.3383	79.4827	79.5991	79.3447
	GCF_015689195.1_ASM1568919v1_genomic	79.1914	79.5893	79.397	79.5227	79.4324	88.0978	90.4214	84.4978	89.5629	88.5985	90.541	90.6125	90.5888	90.6338	90.6107	90.1646	90.2995	90.2984	90.3182	90.347	89.8866	90.1807	90.566	90.3212	90.7902	90.9916	91.3981	100	89.0864	89.2356	89.1636	88.5997	89.0895	89.0585	78.8893	79.1867	79.289	79.7231	79.4703	79.6232	79.304
	GCF_000749845.1_ASM74984v1_genomic	78.9697	79.0091	79.0894	79.0244	78.8666	87.4276	89.3201	83.0679	91.2742	89.3214	89.5296	89.4945	89.4771	89.5671	89.5099	89.35	89.4563	89.5036	89.3925	89.3981	89.0672	89.2507	89.5573	89.2916	89.6437	89.7546	88.3847	89.0864	100	92.136	92.0254	89.187	89.0624	89.0275	78.8211	78.8269	79.1522	79.0864	79.2192	79.1215	78.8895
	GCF_001039065.1_ASM103906v1_genomic	78.9386	79.0338	79.1301	79.1613	78.9395	87.5886	89.517	83.206	91.5207	90.1157	89.8607	89.8503	89.8851	89.8807	89.8877	89.6002	89.791	89.808	89.7985	89.8138	89.2324	89.5525	89.833	89.7336	89.7463	89.7887	88.5905	89.2356	92.136	100	93.9196	89.9192	89.6956	89.7956	78.8299	78.8373	78.9355	78.99	78.9878	78.886	78.8768
	GCF_000740965.1_ASM74096v1_genomic	78.9244	79.1826	79.311	78.9863	79.132	87.5387	89.4264	83.3091	91.3141	90.1414	89.8231	89.8927	89.9073	89.9202	89.9274	89.5681	89.825	89.8451	89.6937	89.7822	89.1325	89.4747	89.7621	89.6684	89.6157	89.7109	88.5803	89.1636	92.0254	93.9196	100	89.8345	89.5543	89.6474	78.8137	79.0029	78.9181	78.9613	79.2122	79.1383	78.9908
	GCF_003992745.1_ASM399274v1_genomic	79.1086	79.5419	79.3438	79.3672	79.3335	87.0244	88.6949	83.1067	89.1192	94.0087	88.8856	88.975	88.9422	88.9266	88.8915	88.7883	88.7889	88.8779	88.7524	88.8601	88.3274	88.6259	88.8773	88.8769	88.7394	88.8813	88.0646	88.5997	89.187	89.9192	89.8345	100	91.0567	91.4645	78.8838	79.2675	79.0746	79.3106	79.1161	79.1564	79.1673
	GCF_005497185.1_ASM549718v1_genomic	79.0963	79.1637	79.2588	79.1324	79.062	87.6208	89.6077	83.1002	89.2566	90.9699	90.6123	90.6898	90.691	90.7283	90.6952	90.3388	90.4624	90.6186	90.4588	90.5075	89.5939	89.8204	89.9389	89.6908	89.7632	89.5709	88.8827	89.0895	89.0624	89.6956	89.5543	91.0567	100	94.2392	78.8558	78.9923	79.1696	79.1703	79.3155	79.1737	79.0517
	GCF_012427845.1_ASM1242784v1_genomic	78.9356	79.1866	79.2321	78.9596	79.2086	87.1171	89.1353	83.0517	89.3048	91.1317	89.162	89.1829	89.2197	89.1966	89.2183	88.9347	89.1371	89.128	89.0709	89.1258	88.515	88.922	89.3125	89.0559	89.1384	89.3463	88.2548	89.0585	89.0275	89.7956	89.6474	91.4645	94.2392	100	78.7192	79.1507	79.1381	79.1284	79.3404	79.2549	79.237
	GCF_003934295.1_ASM393429v1_genomic	81.5663	81.9074	81.9192	81.7755	81.9057	79.1286	78.715	78.644	78.8804	78.8623	78.7825	79.0306	79.0311	79.0712	79.0058	78.886	78.7886	78.8831	78.9118	78.9273	78.9128	79.0116	78.9241	79.0541	78.9705	78.9027	78.8849	78.8893	78.8211	78.8299	78.8137	78.8838	78.8558	78.7192	100	89.0798	82.0823	82.1659	82.1744	82.0292	81.8337
	GCF_900095885.1_Daq1742_genomic	81.9932	82.4907	82.2273	82.1341	82.2425	79.0438	79.1956	78.9345	78.7068	79.0016	79.215	79.1522	79.1427	79.1742	79.2071	79.1273	79.1068	79.0831	79.0297	79.0886	79.1064	79.278	78.9512	79.0067	78.8597	79.0559	79.2159	79.1867	78.8269	78.8373	79.0029	79.2675	78.9923	79.1507	89.0798	100	82.1523	82.5504	82.2157	82.4278	82.2966
	GCF_009372235.1_ASM937223v1_genomic	84.9374	85.5877	85.3706	85.258	85.4173	79.112	79.0869	78.4797	79.1141	79.2222	79.0303	79.1363	79.1278	79.0412	79.0656	78.9378	78.9736	78.9393	79.0955	79.0356	79.0466	79.0709	79.1485	79.0553	79.1592	79.1274	79.319	79.289	79.1522	78.9355	78.9181	79.0746	79.1696	79.1381	82.0823	82.1523	100	94.4337	94.8434	86.6493	86.3288
	GCF_000025065.1_ASM2506v1_genomic	85.0152	85.8033	85.569	85.4851	85.9586	79.0655	79.55	79.0333	79.0054	79.2147	79.2776	79.3814	79.3806	79.3478	79.2848	79.2844	79.1739	79.2288	79.3915	79.3193	79.6322	79.2263	79.3434	79.2944	79.2398	79.3788	79.3383	79.7231	79.0864	78.99	78.9613	79.3106	79.1703	79.1284	82.1659	82.5504	94.4337	100	95.9724	86.7908	86.2866
	GCF_002887555.1_ASM288755v1_genomic	85.0376	85.592	85.5014	85.5137	85.6827	79.1096	79.2491	78.7533	78.9158	79.2695	79.1592	79.208	79.307	79.2428	79.2748	79.2694	79.2011	79.1896	79.3263	79.2455	79.234	79.2501	79.339	79.1171	79.2207	79.3679	79.4827	79.4703	79.2192	78.9878	79.2122	79.1161	79.3155	79.3404	82.1744	82.2157	94.8434	95.9724	100	86.9986	86.2301
	GCF_000023565.1_ASM2356v1_genomic	85.9351	87.7181	87.283	87.2868	87.8186	79.2111	79.4461	78.9305	79.0757	79.3855	79.431	79.5625	79.5334	79.4746	79.5149	79.3348	79.2753	79.2255	79.3173	79.255	79.2874	79.5255	79.4378	79.3459	79.1963	79.3176	79.5991	79.6232	79.1215	78.886	79.1383	79.1564	79.1737	79.2549	82.0292	82.4278	86.6493	86.7908	86.9986	100	86.4898
	GCF_007858975.2_ASM785897v2_genomic	85.2058	86.6865	86.451	86.3533	86.4341	78.9572	79.3343	78.8851	78.7406	79.3058	79.0908	79.1853	79.2007	79.2823	79.2448	79.1505	79.2746	79.3588	79.2832	79.1006	79.2706	79.2092	79.0983	78.9518	78.9308	79.1736	79.3447	79.304	78.8895	78.8768	78.9908	79.1673	79.0517	79.237	81.8337	82.2966	86.3288	86.2866	86.2301	86.4898	100

## Sheet: TableS4
Table S4: Pectobacterium carotovorum average nucleotide identity
		GCF_000808215.1_ASM80821v1_genomic	GCF_022392805.1_ASM2239280v1_genomic	GCF_035066945.1_ASM3506694v1_genomic	GCF_035066845.1_ASM3506684v1_genomic	GCF_035066895.1_ASM3506689v1_genomic	GCF_035067065.1_ASM3506706v1_genomic	GCF_035067185.1_ASM3506718v1_genomic	GCF_035066985.1_ASM3506698v1_genomic	GCF_037136555.1_ASM3713655v1_genomic	GCF_037136575.1_ASM3713657v1_genomic	GCF_037136395.1_ASM3713639v1_genomic	GCF_037136315.1_ASM3713631v1_genomic	GCF_000808475.1_ASM80847v1_genomic	GCF_037135855.1_ASM3713585v1_genomic	GCF_016742895.1_ASM1674289v1_genomic	GCF_037136885.1_ASM3713688v1_genomic	GCF_009931215.1_ASM993121v1_genomic	GCF_037136755.1_ASM3713675v1_genomic	GCF_037136335.1_ASM3713633v1_genomic	GCF_037136655.1_ASM3713665v1_genomic	GCF_009931195.1_ASM993119v1_genomic	GCF_030236355.1_ASM3023635v1_genomic	GCF_013488025.1_ASM1348802v1_genomic	GCF_000173155.1_ASM17315v1_genomic	GCF_037135995.1_ASM3713599v1_genomic	GCF_024342945.1_ASM2434294v1_genomic	GCF_035066995.1_ASM3506699v1_genomic	GCF_024343495.1_ASM2434349v1_genomic	GCF_030268585.1_ASM3026858v1_genomic	GCF_016864995.1_ASM1686499v1_genomic	GCF_024343235.1_ASM2434323v1_genomic	GCF_037135895.1_ASM3713589v1_genomic	GCF_016742935.1_ASM1674293v1_genomic	GCF_000808515.1_ASM80851v1_genomic	GCF_037136215.1_ASM3713621v1_genomic	M3	M8b	M8a	M4a	GCF_020520265.1_ASM2052026v1_genomic	GCF_037136475.1_ASM3713647v1_genomic	GCF_005771575.1_ASM577157v1_genomic	GCF_014164815.1_ASM1416481v1_genomic	GCF_020406855.1_ASM2040685v1_genomic	GCF_022507295.1_ASM2250729v1_genomic	GCF_003595125.1_ASM359512v1_genomic	GCF_000808495.1_ASM80849v1_genomic	GCF_021049225.1_ASM2104922v1_genomic
	GCF_000808215.1_ASM80821v1_genomic	100	96.6576	96.5635	96.5072	96.5165	96.5344	96.5501	96.5178	96.6788	96.6716	96.6078	96.6142	96.5806	96.565	96.6113	96.5487	96.6204	96.5907	96.6115	96.6087	96.5977	96.5546	96.5916	96.5655	96.5928	96.5717	96.6384	96.589	96.5522	96.5922	96.6136	96.508	96.5754	96.5746	96.5479	96.9183	96.9117	96.9311	96.9093	96.5358	96.5601	96.5706	96.6976	96.8739	96.8739	96.7336	96.8018	96.9503
	GCF_022392805.1_ASM2239280v1_genomic	96.6576	100	99.3751	99.3792	99.3716	99.3682	99.3784	99.379	98.029	98.0492	98.0333	98.0365	97.958	97.8852	97.8745	97.9126	98.1651	98.2129	98.2091	98.1868	98.3101	98.283	98.3114	98.2298	98.7007	98.5509	98.5419	98.3731	98.3707	98.3258	98.3311	98.2759	98.3071	98.3193	98.3257	97.2904	97.2984	97.2801	97.2848	97.1365	97.1674	97.1874	97.3108	97.3142	97.3142	97.2602	97.1829	97.3158
	GCF_035066945.1_ASM3506694v1_genomic	96.5635	99.3751	100	99.9988	99.9977	99.9984	99.9984	99.9993	98.023	98.0219	98.0301	98.0305	97.9079	97.9066	97.9303	97.988	98.2017	98.2032	98.1937	98.2076	98.316	98.2554	98.2452	98.2424	98.5133	98.5492	98.5432	98.3097	98.2887	98.3229	98.3148	98.2877	98.284	98.3383	98.2725	97.277	97.2382	97.235	97.2381	97.1493	97.1476	97.1276	97.2201	97.3251	97.3251	97.1806	97.1843	97.3239
	GCF_035066845.1_ASM3506684v1_genomic	96.5072	99.3792	99.9988	100	99.999	99.9997	99.9993	99.999	98.0301	98.0195	98.0346	98.0284	97.8857	97.9111	97.9242	97.9682	98.2232	98.2101	98.2098	98.2038	98.3177	98.2552	98.2403	98.2243	98.514	98.5354	98.5574	98.3108	98.3029	98.299	98.3136	98.2906	98.2742	98.3456	98.2849	97.2844	97.2496	97.2208	97.2507	97.1542	97.1374	97.15	97.2479	97.3064	97.3064	97.1848	97.1817	97.3275
	GCF_035066895.1_ASM3506689v1_genomic	96.5165	99.3716	99.9977	99.999	100	99.9984	99.9982	99.999	98.0401	98.0426	98.0262	98.0167	97.9077	97.9056	97.9241	97.9726	98.2132	98.2136	98.2163	98.2247	98.3226	98.2539	98.2412	98.2459	98.5154	98.5626	98.5561	98.3111	98.3	98.308	98.3111	98.2869	98.2662	98.3337	98.2873	97.2928	97.254	97.2446	97.2558	97.1312	97.1271	97.1528	97.2442	97.3015	97.3015	97.1766	97.2084	97.3242
	GCF_035067065.1_ASM3506706v1_genomic	96.5344	99.3682	99.9984	99.9997	99.9984	100	99.9993	99.9995	98.0436	98.0308	98.034	98.0244	97.8887	97.9015	97.9344	97.9396	98.2074	98.198	98.2265	98.2189	98.3218	98.2577	98.2405	98.2442	98.4983	98.5593	98.5496	98.3196	98.2959	98.3196	98.2949	98.2791	98.2857	98.3346	98.2816	97.2944	97.2499	97.2676	97.2596	97.1254	97.1233	97.1528	97.2413	97.3061	97.3061	97.2006	97.2187	97.337
	GCF_035067185.1_ASM3506718v1_genomic	96.5501	99.3784	99.9984	99.9993	99.9982	99.9993	100	99.9982	98.033	98.0155	98.0231	98.0135	97.8679	97.9024	97.925	97.956	98.2064	98.2032	98.2077	98.1998	98.3079	98.255	98.2131	98.2538	98.4854	98.5406	98.5331	98.3037	98.2885	98.3227	98.2861	98.2683	98.2772	98.3252	98.2898	97.278	97.2289	97.2195	97.2258	97.147	97.1169	97.1372	97.257	97.3352	97.3352	97.1903	97.1584	97.3445
	GCF_035066985.1_ASM3506698v1_genomic	96.5178	99.379	99.9993	99.999	99.999	99.9995	99.9982	100	98.05	98.0172	98.0262	97.9997	97.8666	97.8905	97.9154	97.9741	98.2105	98.1986	98.2266	98.2044	98.3106	98.2341	98.2576	98.2329	98.4741	98.5376	98.5322	98.3189	98.2985	98.3059	98.2945	98.2573	98.2531	98.3147	98.2995	97.2607	97.2493	97.2645	97.2536	97.1417	97.1218	97.1625	97.2305	97.3318	97.3318	97.1789	97.1832	97.3261
	GCF_037136555.1_ASM3713655v1_genomic	96.6788	98.029	98.023	98.0301	98.0401	98.0436	98.033	98.05	100	99.9997	97.9635	97.9483	97.9135	97.9042	97.9445	97.985	97.8405	97.8555	97.8498	97.8757	97.9687	97.8998	97.8492	97.8536	97.9468	97.8788	97.8994	97.9453	97.9433	97.8758	97.9251	97.9732	97.8853	97.9203	97.8645	97.336	97.3356	97.3495	97.3618	97.1617	97.1997	97.1564	97.3164	97.398	97.398	97.2682	97.2217	97.2934
	GCF_037136575.1_ASM3713657v1_genomic	96.6716	98.0492	98.0219	98.0195	98.0426	98.0308	98.0155	98.0172	99.9997	100	97.975	97.9708	97.906	97.8809	97.9748	97.9878	97.851	97.866	97.8508	97.8864	97.943	97.9006	97.8753	97.8494	97.9307	97.8854	97.909	97.953	97.9399	97.8856	97.923	97.9745	97.8698	97.931	97.8568	97.3705	97.3525	97.3585	97.3445	97.1536	97.2266	97.1824	97.3492	97.4291	97.4291	97.275	97.1908	97.3236
	GCF_037136395.1_ASM3713639v1_genomic	96.6078	98.0333	98.0301	98.0346	98.0262	98.034	98.0231	98.0262	97.9635	97.975	100	99.9995	98.1408	98.1931	98.1247	98.0528	97.9754	97.9802	98.0086	97.99	98.0503	98.0272	98.0403	98.0144	97.8995	97.9457	97.9891	98.0215	98.0001	97.975	97.9808	97.9469	98.0743	98.0394	97.965	97.3895	97.3587	97.3705	97.3499	97.2357	97.2846	97.2595	97.3553	97.3826	97.3826	97.2642	97.1707	97.3667
	GCF_037136315.1_ASM3713631v1_genomic	96.6142	98.0365	98.0305	98.0284	98.0167	98.0244	98.0135	97.9997	97.9483	97.9708	99.9995	100	98.1236	98.2009	98.1094	98.061	97.9867	97.9802	97.9868	97.9677	98.0444	98.0236	98.0299	98.0049	97.909	97.9601	97.9961	98.0185	97.9997	97.9812	97.9805	97.9457	98.0678	98.0427	97.9686	97.3816	97.3575	97.3781	97.3616	97.2424	97.2958	97.2637	97.3501	97.3809	97.3809	97.2622	97.1653	97.3701
	GCF_000808475.1_ASM80847v1_genomic	96.5806	97.958	97.9079	97.8857	97.9077	97.8887	97.8679	97.8666	97.9135	97.906	98.1408	98.1236	100	99.0209	98.1219	97.9348	97.9105	97.8829	97.8791	97.8889	97.9449	97.7923	97.8774	97.8317	97.8467	97.8515	97.9009	97.8815	97.8568	97.8156	97.8435	97.8184	97.8953	97.9195	97.7911	97.3278	97.2646	97.2725	97.2995	97.2107	97.1934	97.1535	97.209	97.3508	97.3508	97.172	97.1444	97.2742
	GCF_037135855.1_ASM3713585v1_genomic	96.565	97.8852	97.9066	97.9111	97.9056	97.9015	97.9024	97.8905	97.9042	97.8809	98.1931	98.2009	99.0209	100	98.0883	97.9406	97.8479	97.8864	97.8664	97.8738	97.8334	97.8574	97.8332	97.8239	97.8871	97.7736	97.8331	97.8438	97.8456	97.8446	97.8685	97.8979	97.8971	97.8172	97.7549	97.2451	97.2394	97.2418	97.2652	97.1775	97.2024	97.1768	97.2697	97.3807	97.3807	97.2444	97.1495	97.2456
	GCF_016742895.1_ASM1674289v1_genomic	96.6113	97.8745	97.9303	97.9242	97.9241	97.9344	97.925	97.9154	97.9445	97.9748	98.1247	98.1094	98.1219	98.0883	100	98.0601	97.9097	97.901	97.9118	97.9065	97.8605	97.8707	97.8762	97.8657	97.9512	97.8396	97.8898	97.8734	97.8675	97.9224	97.9121	97.7931	97.9471	97.8816	97.9263	97.2988	97.2996	97.3105	97.3209	97.2039	97.1815	97.1772	97.3506	97.3886	97.3886	97.2545	97.1847	97.2629
	GCF_037136885.1_ASM3713688v1_genomic	96.5487	97.9126	97.988	97.9682	97.9726	97.9396	97.956	97.9741	97.985	97.9878	98.0528	98.061	97.9348	97.9406	98.0601	100	97.8713	97.8787	97.8982	97.9035	97.9415	97.8466	97.888	97.8559	97.9144	97.8955	97.9648	97.8821	97.8992	97.9026	97.9591	97.8462	97.8828	97.9504	97.8595	97.3753	97.321	97.3675	97.3401	97.1869	97.2035	97.2025	97.333	97.3699	97.3699	97.2012	97.1338	97.3307
	GCF_009931215.1_ASM993121v1_genomic	96.6204	98.1651	98.2017	98.2232	98.2132	98.2074	98.2064	98.2105	97.8405	97.851	97.9754	97.9867	97.9105	97.8479	97.9097	97.8713	100	98.7878	98.7912	98.7892	98.1709	98.123	98.1494	98.1093	98.0941	98.0295	98.1009	98.2078	98.1883	98.1525	98.1256	98.0014	98.1121	98.156	98.1092	97.3751	97.3544	97.3835	97.3611	97.1495	97.1664	97.149	97.3004	97.3627	97.3627	97.2182	97.1876	97.2986
	GCF_037136755.1_ASM3713675v1_genomic	96.5907	98.2129	98.2032	98.2101	98.2136	98.198	98.2032	98.1986	97.8555	97.866	97.9802	97.9802	97.8829	97.8864	97.901	97.8787	98.7878	100	99.996	99.9951	98.2226	98.206	98.1874	98.1566	98.184	98.1633	98.2019	98.309	98.2902	98.1519	98.1357	98.0584	98.1519	98.2165	98.1539	97.363	97.3631	97.3612	97.3597	97.1091	97.1335	97.1405	97.3086	97.3712	97.3712	97.2234	97.2338	97.3685
	GCF_037136335.1_ASM3713633v1_genomic	96.6115	98.2091	98.1937	98.2098	98.2163	98.2265	98.2077	98.2266	97.8498	97.8508	98.0086	97.9868	97.8791	97.8664	97.9118	97.8982	98.7912	99.996	100	99.9991	98.2241	98.2163	98.2146	98.1647	98.1573	98.1647	98.2059	98.2704	98.2739	98.1663	98.1094	98.0639	98.1428	98.2352	98.1483	97.3966	97.3457	97.3317	97.333	97.1049	97.1452	97.1492	97.3221	97.3623	97.3623	97.2325	97.2135	97.338
	GCF_037136655.1_ASM3713665v1_genomic	96.6087	98.1868	98.2076	98.2038	98.2247	98.2189	98.1998	98.2044	97.8757	97.8864	97.99	97.9677	97.8889	97.8738	97.9065	97.9035	98.7892	99.9951	99.9991	100	98.2289	98.2124	98.2044	98.1714	98.166	98.1752	98.2169	98.2719	98.2692	98.1619	98.1238	98.0538	98.1465	98.2267	98.1312	97.3798	97.3628	97.3452	97.3603	97.1145	97.1638	97.1794	97.3166	97.3731	97.3731	97.2481	97.2351	97.3638
	GCF_009931195.1_ASM993119v1_genomic	96.5977	98.3101	98.316	98.3177	98.3226	98.3218	98.3079	98.3106	97.9687	97.943	98.0503	98.0444	97.9449	97.8334	97.8605	97.9415	98.1709	98.2226	98.2241	98.2289	100	99.0176	99.0368	99.0074	98.2729	98.2919	98.3277	98.3051	98.298	98.2778	98.2624	98.4278	98.4742	98.3641	98.352	97.275	97.2417	97.2448	97.2923	97.1278	97.1425	97.1259	97.2724	97.3601	97.3601	97.2016	97.2217	97.3001
	GCF_030236355.1_ASM3023635v1_genomic	96.5546	98.283	98.2554	98.2552	98.2539	98.2577	98.255	98.2341	97.8998	97.9006	98.0272	98.0236	97.7923	97.8574	97.8707	97.8466	98.123	98.206	98.2163	98.2124	99.0176	100	99.8853	99.8302	98.2954	98.2826	98.2745	98.2112	98.222	98.1929	98.1447	98.3622	98.4297	98.4009	98.4036	97.2558	97.2126	97.2267	97.2211	97.0273	97.0474	97.1011	97.238	97.2701	97.2701	97.1757	97.1553	97.2079
	GCF_013488025.1_ASM1348802v1_genomic	96.5916	98.3114	98.2452	98.2403	98.2412	98.2405	98.2131	98.2576	97.8492	97.8753	98.0403	98.0299	97.8774	97.8332	97.8762	97.888	98.1494	98.1874	98.2146	98.2044	99.0368	99.8853	100	99.9302	98.3052	98.2999	98.3026	98.2317	98.2283	98.2045	98.2201	98.3666	98.4033	98.4309	98.3991	97.2463	97.1957	97.2712	97.2451	97.0674	97.0421	97.1124	97.2411	97.3034	97.3034	97.1945	97.1768	97.3149
	GCF_000173155.1_ASM17315v1_genomic	96.5655	98.2298	98.2424	98.2243	98.2459	98.2442	98.2538	98.2329	97.8536	97.8494	98.0144	98.0049	97.8317	97.8239	97.8657	97.8559	98.1093	98.1566	98.1647	98.1714	99.0074	99.8302	99.9302	100	98.3009	98.2736	98.2715	98.2197	98.2303	98.19	98.2061	98.3741	98.4045	98.3953	98.399	97.2172	97.2233	97.2282	97.2672	97.0813	97.0675	97.1178	97.2674	97.3275	97.3275	97.2052	97.1421	97.2747
	GCF_037135995.1_ASM3713599v1_genomic	96.5928	98.7007	98.5133	98.514	98.5154	98.4983	98.4854	98.4741	97.9468	97.9307	97.8995	97.909	97.8467	97.8871	97.9512	97.9144	98.0941	98.184	98.1573	98.166	98.2729	98.2954	98.3052	98.3009	100	98.5466	98.5355	98.2733	98.2951	98.26	98.2831	98.2903	98.3036	98.2937	98.2437	97.2862	97.2798	97.2706	97.2944	97.1341	97.1857	97.2035	97.1718	97.3634	97.3634	97.1981	97.1622	97.3712
	GCF_024342945.1_ASM2434294v1_genomic	96.5717	98.5509	98.5492	98.5354	98.5626	98.5593	98.5406	98.5376	97.8788	97.8854	97.9457	97.9601	97.8515	97.7736	97.8396	97.8955	98.0295	98.1633	98.1647	98.1752	98.2919	98.2826	98.2999	98.2736	98.5466	100	99.9491	98.2281	98.2336	98.3368	98.2269	98.1755	98.3132	98.2865	98.1699	97.2148	97.1916	97.1829	97.1921	97.0601	97.1019	97.1111	97.226	97.2522	97.2522	97.1531	97.114	97.1859
	GCF_035066995.1_ASM3506699v1_genomic	96.6384	98.5419	98.5432	98.5574	98.5561	98.5496	98.5331	98.5322	97.8994	97.909	97.9891	97.9961	97.9009	97.8331	97.8898	97.9648	98.1009	98.2019	98.2059	98.2169	98.3277	98.2745	98.3026	98.2715	98.5355	99.9491	100	98.2813	98.2935	98.3546	98.265	98.2217	98.3034	98.277	98.2154	97.2743	97.2353	97.258	97.2488	97.0918	97.1044	97.1561	97.2507	97.281	97.281	97.2066	97.1598	97.2699
	GCF_024343495.1_ASM2434349v1_genomic	96.589	98.3731	98.3097	98.3108	98.3111	98.3196	98.3037	98.3189	97.9453	97.953	98.0215	98.0185	97.8815	97.8438	97.8734	97.8821	98.2078	98.309	98.2704	98.2719	98.3051	98.2112	98.2317	98.2197	98.2733	98.2281	98.2813	100	99.9902	98.2184	98.1806	98.4631	98.5321	98.3291	98.2677	97.2604	97.2313	97.241	97.2497	97.0924	97.1195	97.1631	97.2569	97.3071	97.3071	97.1986	97.1355	97.2336
	GCF_030268585.1_ASM3026858v1_genomic	96.5522	98.3707	98.2887	98.3029	98.3	98.2959	98.2885	98.2985	97.9433	97.9399	98.0001	97.9997	97.8568	97.8456	97.8675	97.8992	98.1883	98.2902	98.2739	98.2692	98.298	98.222	98.2283	98.2303	98.2951	98.2336	98.2935	99.9902	100	98.1984	98.1776	98.4527	98.5494	98.321	98.2678	97.2233	97.2134	97.236	97.2309	97.1108	97.1306	97.1603	97.3021	97.318	97.318	97.191	97.1244	97.2163
	GCF_016864995.1_ASM1686499v1_genomic	96.5922	98.3258	98.3229	98.299	98.308	98.3196	98.3227	98.3059	97.8758	97.8856	97.975	97.9812	97.8156	97.8446	97.9224	97.9026	98.1525	98.1519	98.1663	98.1619	98.2778	98.1929	98.2045	98.19	98.26	98.3368	98.3546	98.2184	98.1984	100	98.26	98.2172	98.2005	98.3029	98.2665	97.3047	97.2723	97.3085	97.2941	97.1538	97.1159	97.1484	97.212	97.3211	97.3211	97.1778	97.1276	97.3215
	GCF_024343235.1_ASM2434323v1_genomic	96.6136	98.3311	98.3148	98.3136	98.3111	98.2949	98.2861	98.2945	97.9251	97.923	97.9808	97.9805	97.8435	97.8685	97.9121	97.9591	98.1256	98.1357	98.1094	98.1238	98.2624	98.1447	98.2201	98.2061	98.2831	98.2269	98.265	98.1806	98.1776	98.26	100	98.1039	98.196	98.2624	98.1734	97.3287	97.2914	97.3283	97.3322	97.1398	97.2293	97.2013	97.285	97.3428	97.3428	97.2863	97.1982	97.2888
	GCF_037135895.1_ASM3713589v1_genomic	96.508	98.2759	98.2877	98.2906	98.2869	98.2791	98.2683	98.2573	97.9732	97.9745	97.9469	97.9457	97.8184	97.8979	97.7931	97.8462	98.0014	98.0584	98.0639	98.0538	98.4278	98.3622	98.3666	98.3741	98.2903	98.1755	98.2217	98.4631	98.4527	98.2172	98.1039	100	99.4011	98.4075	98.328	97.2365	97.2142	97.1907	97.2566	96.9947	97.112	97.0679	97.2091	97.2764	97.2764	97.1216	97.1554	97.2361
	GCF_016742935.1_ASM1674293v1_genomic	96.5754	98.3071	98.284	98.2742	98.2662	98.2857	98.2772	98.2531	97.8853	97.8698	98.0743	98.0678	97.8953	97.8971	97.9471	97.8828	98.1121	98.1519	98.1428	98.1465	98.4742	98.4297	98.4033	98.4045	98.3036	98.3132	98.3034	98.5321	98.5494	98.2005	98.196	99.4011	100	98.4486	98.3751	97.3122	97.2903	97.2894	97.3076	97.0727	97.1525	97.0854	97.2645	97.3325	97.3325	97.2134	97.163	97.3147
	GCF_000808515.1_ASM80851v1_genomic	96.5746	98.3193	98.3383	98.3456	98.3337	98.3346	98.3252	98.3147	97.9203	97.931	98.0394	98.0427	97.9195	97.8172	97.8816	97.9504	98.156	98.2165	98.2352	98.2267	98.3641	98.4009	98.4309	98.3953	98.2937	98.2865	98.277	98.3291	98.321	98.3029	98.2624	98.4075	98.4486	100	98.7994	97.2311	97.1925	97.2193	97.2182	97.1323	97.1523	97.1298	97.2465	97.2904	97.2904	97.2338	97.1117	97.3229
	GCF_037136215.1_ASM3713621v1_genomic	96.5479	98.3257	98.2725	98.2849	98.2873	98.2816	98.2898	98.2995	97.8645	97.8568	97.965	97.9686	97.7911	97.7549	97.9263	97.8595	98.1092	98.1539	98.1483	98.1312	98.352	98.4036	98.3991	98.399	98.2437	98.1699	98.2154	98.2677	98.2678	98.2665	98.1734	98.328	98.3751	98.7994	100	97.2125	97.2214	97.2103	97.1973	97.027	97.1358	97.0947	97.2363	97.3478	97.3478	97.2173	97.1303	97.334
	M3	96.9183	97.2904	97.277	97.2844	97.2928	97.2944	97.278	97.2607	97.336	97.3705	97.3895	97.3816	97.3278	97.2451	97.2988	97.3753	97.3751	97.363	97.3966	97.3798	97.275	97.2558	97.2463	97.2172	97.2862	97.2148	97.2743	97.2604	97.2233	97.3047	97.3287	97.2365	97.3122	97.2311	97.2125	100	99.9994	99.9976	99.9982	97.2289	97.2397	97.292	97.6318	97.7029	97.7029	97.3893	97.2609	97.4093
	M8b	96.9117	97.2984	97.2382	97.2496	97.254	97.2499	97.2289	97.2493	97.3356	97.3525	97.3587	97.3575	97.2646	97.2394	97.2996	97.321	97.3544	97.3631	97.3457	97.3628	97.2417	97.2126	97.1957	97.2233	97.2798	97.1916	97.2353	97.2313	97.2134	97.2723	97.2914	97.2142	97.2903	97.1925	97.2214	99.9994	100	99.9972	99.9979	97.2258	97.2578	97.2765	97.6444	97.6649	97.6649	97.3959	97.2563	97.3788
	M8a	96.9311	97.2801	97.235	97.2208	97.2446	97.2676	97.2195	97.2645	97.3495	97.3585	97.3705	97.3781	97.2725	97.2418	97.3105	97.3675	97.3835	97.3612	97.3317	97.3452	97.2448	97.2267	97.2712	97.2282	97.2706	97.1829	97.258	97.241	97.236	97.3085	97.3283	97.1907	97.2894	97.2193	97.2103	99.9976	99.9972	100	99.9989	97.2231	97.2343	97.2772	97.6309	97.661	97.661	97.3829	97.2265	97.399
	M4a	96.9093	97.2848	97.2381	97.2507	97.2558	97.2596	97.2258	97.2536	97.3618	97.3445	97.3499	97.3616	97.2995	97.2652	97.3209	97.3401	97.3611	97.3597	97.333	97.3603	97.2923	97.2211	97.2451	97.2672	97.2944	97.1921	97.2488	97.2497	97.2309	97.2941	97.3322	97.2566	97.3076	97.2182	97.1973	99.9982	99.9979	99.9989	100	97.2102	97.2646	97.2943	97.6342	97.6695	97.6695	97.4101	97.2676	97.3988
	GCF_020520265.1_ASM2052026v1_genomic	96.5358	97.1365	97.1493	97.1542	97.1312	97.1254	97.147	97.1417	97.1617	97.1536	97.2357	97.2424	97.2107	97.1775	97.2039	97.1869	97.1495	97.1091	97.1049	97.1145	97.1278	97.0273	97.0674	97.0813	97.1341	97.0601	97.0918	97.0924	97.1108	97.1538	97.1398	96.9947	97.0727	97.1323	97.027	97.2289	97.2258	97.2231	97.2102	100	99.315	99.3345	97.2159	97.2484	97.2484	97.2125	97.1443	97.1777
	GCF_037136475.1_ASM3713647v1_genomic	96.5601	97.1674	97.1476	97.1374	97.1271	97.1233	97.1169	97.1218	97.1997	97.2266	97.2846	97.2958	97.1934	97.2024	97.1815	97.2035	97.1664	97.1335	97.1452	97.1638	97.1425	97.0474	97.0421	97.0675	97.1857	97.1019	97.1044	97.1195	97.1306	97.1159	97.2293	97.112	97.1525	97.1523	97.1358	97.2397	97.2578	97.2343	97.2646	99.315	100	99.6834	97.2116	97.2837	97.2837	97.1887	97.1253	97.1846
	GCF_005771575.1_ASM577157v1_genomic	96.5706	97.1874	97.1276	97.15	97.1528	97.1528	97.1372	97.1625	97.1564	97.1824	97.2595	97.2637	97.1535	97.1768	97.1772	97.2025	97.149	97.1405	97.1492	97.1794	97.1259	97.1011	97.1124	97.1178	97.2035	97.1111	97.1561	97.1631	97.1603	97.1484	97.2013	97.0679	97.0854	97.1298	97.0947	97.292	97.2765	97.2772	97.2943	99.3345	99.6834	100	97.2586	97.3379	97.3379	97.2246	97.1902	97.2724
	GCF_014164815.1_ASM1416481v1_genomic	96.6976	97.3108	97.2201	97.2479	97.2442	97.2413	97.257	97.2305	97.3164	97.3492	97.3553	97.3501	97.209	97.2697	97.3506	97.333	97.3004	97.3086	97.3221	97.3166	97.2724	97.238	97.2411	97.2674	97.1718	97.226	97.2507	97.2569	97.3021	97.212	97.285	97.2091	97.2645	97.2465	97.2363	97.6318	97.6444	97.6309	97.6342	97.2159	97.2116	97.2586	100	99.264	99.264	97.3613	97.2724	97.4186
	GCF_020406855.1_ASM2040685v1_genomic	96.8739	97.3142	97.3251	97.3064	97.3015	97.3061	97.3352	97.3318	97.398	97.4291	97.3826	97.3809	97.3508	97.3807	97.3886	97.3699	97.3627	97.3712	97.3623	97.3731	97.3601	97.2701	97.3034	97.3275	97.3634	97.2522	97.281	97.3071	97.318	97.3211	97.3428	97.2764	97.3325	97.2904	97.3478	97.7029	97.6649	97.661	97.6695	97.2484	97.2837	97.3379	99.264	100	100	97.4409	97.3884	97.4427
	GCF_022507295.1_ASM2250729v1_genomic	96.8739	97.3142	97.3251	97.3064	97.3015	97.3061	97.3352	97.3318	97.398	97.4291	97.3826	97.3809	97.3508	97.3807	97.3886	97.3699	97.3627	97.3712	97.3623	97.3731	97.3601	97.2701	97.3034	97.3275	97.3634	97.2522	97.281	97.3071	97.318	97.3211	97.3428	97.2764	97.3325	97.2904	97.3478	97.7029	97.6649	97.661	97.6695	97.2484	97.2837	97.3379	99.264	100	100	97.4409	97.3884	97.4427
	GCF_003595125.1_ASM359512v1_genomic	96.7336	97.2602	97.1806	97.1848	97.1766	97.2006	97.1903	97.1789	97.2682	97.275	97.2642	97.2622	97.172	97.2444	97.2545	97.2012	97.2182	97.2234	97.2325	97.2481	97.2016	97.1757	97.1945	97.2052	97.1981	97.1531	97.2066	97.1986	97.191	97.1778	97.2863	97.1216	97.2134	97.2338	97.2173	97.3893	97.3959	97.3829	97.4101	97.2125	97.1887	97.2246	97.3613	97.4409	97.4409	100	97.8779	98.2505
	GCF_000808495.1_ASM80849v1_genomic	96.8018	97.1829	97.1843	97.1817	97.2084	97.2187	97.1584	97.1832	97.2217	97.1908	97.1707	97.1653	97.1444	97.1495	97.1847	97.1338	97.1876	97.2338	97.2135	97.2351	97.2217	97.1553	97.1768	97.1421	97.1622	97.114	97.1598	97.1355	97.1244	97.1276	97.1982	97.1554	97.163	97.1117	97.1303	97.2609	97.2563	97.2265	97.2676	97.1443	97.1253	97.1902	97.2724	97.3884	97.3884	97.8779	100	98.7055
	GCF_021049225.1_ASM2104922v1_genomic	96.9503	97.3158	97.3239	97.3275	97.3242	97.337	97.3445	97.3261	97.2934	97.3236	97.3667	97.3701	97.2742	97.2456	97.2629	97.3307	97.2986	97.3685	97.338	97.3638	97.3001	97.2079	97.3149	97.2747	97.3712	97.1859	97.2699	97.2336	97.2163	97.3215	97.2888	97.2361	97.3147	97.3229	97.334	97.4093	97.3788	97.399	97.3988	97.1777	97.1846	97.2724	97.4186	97.4427	97.4427	98.2505	98.7055	100
	GCF_013449495.1_ASM1344949v1_genomic	96.8677	97.5654	97.5228	97.5666	97.5421	97.5392	97.5451	97.5362	97.4356	97.4508	97.535	97.5371	97.4375	97.4152	97.4405	97.4574	97.4741	97.5172	97.5084	97.5265	97.4924	97.4659	97.4854	97.4669	97.524	97.4518	97.4553	97.4639	97.4412	97.4279	97.4932	97.4999	97.4737	97.4266	97.4514	97.4547	97.4534	97.429	97.4488	97.2098	97.229	97.2588	97.4796	97.4883	97.4883	98.1351	97.9395	98.3037
	GCF_013449385.1_ASM1344938v1_genomic	96.9404	97.399	97.3825	97.3649	97.3769	97.3776	97.3852	97.3886	97.3199	97.3388	97.4013	97.3976	97.4116	97.3691	97.3551	97.3547	97.4085	97.3587	97.3768	97.3961	97.392	97.302	97.3566	97.3672	97.3878	97.3753	97.4122	97.362	97.3826	97.363	97.3872	97.3558	97.3709	97.3862	97.3783	97.5149	97.5118	97.53	97.5073	97.2132	97.3176	97.3259	97.5002	97.5762	97.5762	98.1765	97.9908	98.3922
	GCF_013449415.1_ASM1344941v1_genomic	96.8216	97.2892	97.313	97.3143	97.3123	97.3012	97.3067	97.305	97.2717	97.2915	97.3287	97.3201	97.372	97.2922	97.2637	97.292	97.3645	97.259	97.3145	97.3077	97.3219	97.223	97.278	97.2816	97.2642	97.349	97.3541	97.2832	97.2695	97.2304	97.3233	97.2808	97.2152	97.3272	97.3096	97.4413	97.4352	97.4399	97.4464	97.1508	97.2058	97.2227	97.4284	97.5132	97.5132	98.0949	97.901	98.3389
	GCF_037136055.1_ASM3713605v1_genomic	96.6751	97.3597	97.4208	97.4222	97.4231	97.4395	97.4177	97.4258	97.3643	97.3575	97.4241	97.4271	97.3358	97.3556	97.3086	97.4243	97.4178	97.3792	97.3762	97.387	97.4241	97.3814	97.3361	97.3255	97.4068	97.335	97.3273	97.3709	97.3605	97.3121	97.4108	97.4048	97.3409	97.3609	97.3702	97.3821	97.3943	97.3935	97.3911	97.2233	97.1951	97.2284	97.394	97.4611	97.4611	97.2965	97.2092	97.4088
	GCF_037136035.1_ASM3713603v1_genomic	96.7171	97.4285	97.4318	97.4604	97.445	97.4402	97.4537	97.4147	97.4002	97.401	97.4454	97.4404	97.3755	97.4082	97.3376	97.4273	97.4223	97.3824	97.4085	97.3983	97.3927	97.3557	97.321	97.337	97.4082	97.35	97.3325	97.3892	97.3696	97.3163	97.4518	97.3901	97.351	97.3754	97.416	97.3886	97.3802	97.3827	97.3723	97.2339	97.2115	97.2247	97.3774	97.5088	97.5088	97.3344	97.2415	97.4458
	GCF_037136595.1_ASM3713659v1_genomic	96.7456	97.4353	97.2997	97.2914	97.2867	97.2765	97.288	97.3151	97.4062	97.4161	97.4249	97.4267	97.3167	97.4349	97.4077	97.427	97.4427	97.4267	97.4444	97.4369	97.4259	97.3762	97.3729	97.3418	97.355	97.4167	97.3931	97.3997	97.3965	97.3766	97.4578	97.3524	97.3659	97.3614	97.3465	97.4885	97.4644	97.5168	97.5	97.1962	97.2577	97.2465	97.3165	97.409	97.409	97.3007	97.3468	97.4581
	GCF_038069705.1_ASM3806970v1_genomic	96.7522	97.4051	97.303	97.3281	97.3102	97.3097	97.3263	97.3231	97.4159	97.4073	97.4668	97.4579	97.3137	97.4464	97.4284	97.4475	97.4585	97.4647	97.4499	97.4645	97.4288	97.3739	97.3288	97.3004	97.3534	97.4313	97.3849	97.427	97.4111	97.3817	97.4502	97.3398	97.3432	97.3766	97.3418	97.4866	97.4988	97.5102	97.5151	97.2094	97.2447	97.2633	97.3293	97.4406	97.4406	97.3234	97.34	97.4723
	GCF_037135755.1_ASM3713575v1_genomic	96.6521	97.4901	97.3361	97.3487	97.3496	97.3312	97.3293	97.3623	97.4485	97.4346	97.4604	97.4704	97.3338	97.4506	97.4143	97.4375	97.4137	97.4247	97.4454	97.4473	97.4504	97.4212	97.4113	97.3975	97.4384	97.4578	97.4316	97.4047	97.4024	97.4115	97.4869	97.426	97.4739	97.4403	97.3983	97.4557	97.4632	97.4481	97.4376	97.2275	97.3137	97.2509	97.2979	97.4565	97.4565	97.2386	97.2207	97.3796
	GCF_020406875.1_ASM2040687v1_genomic	96.8001	97.2037	97.1514	97.1719	97.1613	97.1451	97.126	97.1505	97.2565	97.2544	97.2411	97.2435	97.1676	97.181	97.2216	97.2302	97.2767	97.2825	97.282	97.2955	97.2054	97.1429	97.1553	97.186	97.1327	97.1043	97.1633	97.102	97.1277	97.1259	97.1927	97.144	97.2252	97.1617	97.1856	97.3954	97.364	97.3885	97.4125	97.161	97.1568	97.194	97.3224	97.3999	97.3999	97.4243	97.2927	97.3106
	GCF_037136155.1_ASM3713615v1_genomic	96.8865	97.3362	97.4052	97.4219	97.4207	97.4035	97.4181	97.4017	97.3884	97.409	97.4498	97.4382	97.3947	97.3451	97.3636	97.4706	97.466	97.4547	97.4462	97.4379	97.3593	97.3597	97.3509	97.3398	97.4323	97.4127	97.4326	97.356	97.3475	97.3951	97.453	97.4547	97.4492	97.3863	97.3463	97.552	97.5441	97.5486	97.5534	97.3442	97.3506	97.3507	97.5139	97.5435	97.5435	97.5215	97.3993	97.5376
	GCF_034723995.1_ASM3472399v1_genomic	96.7834	97.4246	97.3558	97.3541	97.3634	97.3812	97.3669	97.3701	97.3832	97.4042	97.4074	97.407	97.3735	97.3585	97.4203	97.419	97.3986	97.3999	97.4155	97.4094	97.3674	97.3231	97.3402	97.3614	97.2575	97.3277	97.3734	97.3476	97.3349	97.3106	97.3844	97.2942	97.311	97.3897	97.3155	97.5062	97.5419	97.5388	97.5659	97.2816	97.3172	97.3427	97.4563	97.5265	97.5265	97.4066	97.3128	97.4755
	GCF_022507285.1_ASM2250728v1_genomic	96.7793	97.3668	97.3068	97.3282	97.328	97.3131	97.2977	97.2972	97.317	97.3203	97.4034	97.4083	97.2823	97.2912	97.2932	97.2999	97.397	97.3888	97.3709	97.3967	97.2752	97.2876	97.2635	97.2875	97.3265	97.3223	97.3212	97.3262	97.3148	97.2757	97.4085	97.3766	97.4068	97.2576	97.2749	97.3698	97.4108	97.3977	97.4188	97.2698	97.2524	97.3134	97.4462	97.5014	97.5014	97.3814	97.2815	97.4494
	GCF_000808435.1_ASM80843v1_genomic	96.7822	97.46	97.4395	97.4824	97.478	97.4726	97.4611	97.5067	97.429	97.4462	97.4789	97.5071	97.4404	97.4218	97.4034	97.4197	97.4512	97.4245	97.4385	97.4364	97.4494	97.3728	97.3698	97.3763	97.4519	97.4128	97.3998	97.4534	97.4732	97.4	97.4991	97.3929	97.3746	97.3809	97.4499	97.5077	97.4946	97.517	97.5215	97.1791	97.2007	97.1778	97.444	97.5827	97.5827	97.3432	97.358	97.4199
	GCF_020406635.1_ASM2040663v1_genomic	96.8757	97.4238	97.3962	97.3996	97.4239	97.4092	97.3948	97.4186	97.3383	97.3544	97.341	97.3309	97.3405	97.2632	97.3463	97.2926	97.3376	97.3468	97.3216	97.3431	97.3234	97.2872	97.3282	97.3068	97.3534	97.3075	97.3595	97.3213	97.3434	97.3228	97.3609	97.3492	97.359	97.2691	97.2731	97.5427	97.5345	97.5309	97.5508	97.2173	97.2413	97.2371	97.4215	97.4506	97.4506	97.4274	97.3366	97.4597
	GCF_036961575.1_ASM3696157v1_genomic	97.1648	97.3968	97.3556	97.3313	97.3552	97.3532	97.3444	97.3356	97.3669	97.3739	97.2749	97.2814	97.292	97.2881	97.3152	97.2501	97.3246	97.2962	97.2856	97.2861	97.3437	97.329	97.3468	97.2938	97.3206	97.2746	97.3269	97.3625	97.334	97.3105	97.3493	97.2659	97.3492	97.3333	97.2892	97.6433	97.6534	97.6477	97.6162	97.2227	97.2715	97.2633	97.4859	97.5254	97.5254	97.5804	97.4761	97.6391
	GCF_028736315.1_ASM2873631v1_genomic	96.5647	97.3604	97.3029	97.272	97.2784	97.264	97.2451	97.2667	97.2866	97.31	97.3412	97.3548	97.2687	97.3001	97.343	97.259	97.3492	97.3195	97.3133	97.3043	97.349	97.2748	97.2725	97.3025	97.2888	97.2781	97.2815	97.3067	97.2967	97.3133	97.3399	97.2688	97.2849	97.3385	97.2916	97.2378	97.2578	97.2598	97.2674	97.1713	97.1642	97.1611	97.1529	97.2594	97.2594	97.2012	97.0856	97.2456
	GCF_024343715.1_ASM2434371v1_genomic	96.668	97.4379	97.4138	97.4124	97.4174	97.415	97.4026	97.4278	97.3688	97.4075	97.4558	97.4463	97.3393	97.3679	97.3537	97.4119	97.4006	97.4341	97.451	97.4387	97.3993	97.3913	97.3821	97.3882	97.3954	97.4134	97.4272	97.3862	97.4347	97.4166	97.3821	97.3949	97.426	97.4144	97.3628	97.3759	97.376	97.3581	97.3597	97.1667	97.1537	97.2111	97.3414	97.3604	97.3604	97.3193	97.2391	97.374
	GCF_034105175.1_ASM3410517v1_genomic	96.5484	97.3352	97.3133	97.3081	97.3227	97.3184	97.3092	97.3336	97.2364	97.2484	97.3206	97.3434	97.2704	97.261	97.2799	97.2572	97.265	97.2863	97.2722	97.2865	97.2885	97.2292	97.2353	97.1961	97.3353	97.3011	97.3416	97.2573	97.2504	97.2986	97.2804	97.2774	97.2812	97.241	97.2421	97.2448	97.2757	97.2666	97.2699	97.1606	97.2327	97.2074	97.258	97.2894	97.2894	97.2013	97.1108	97.3118
	GCF_013449395.1_ASM1344939v1_genomic	96.6555	97.5383	97.6	97.5893	97.5933	97.584	97.5505	97.5846	97.5037	97.5045	97.5364	97.5537	97.4421	97.4541	97.4853	97.4366	97.5203	97.5476	97.5494	97.5581	97.5771	97.5358	97.4791	97.5013	97.569	97.5764	97.5524	97.506	97.5045	97.5074	97.5731	97.555	97.5672	97.527	97.5219	97.4058	97.4194	97.408	97.4207	97.3615	97.4614	97.3939	97.385	97.4606	97.4606	97.3193	97.207	97.333
	GCF_001039055.1_ASM103905v1_genomic	96.6899	97.6041	97.6084	97.6407	97.6367	97.6244	97.6017	97.629	97.5199	97.5621	97.5426	97.5572	97.4336	97.3843	97.4829	97.5044	97.5576	97.5378	97.5462	97.5537	97.6074	97.5647	97.5314	97.5646	97.6025	97.5721	97.5405	97.5714	97.5796	97.5519	97.5838	97.6252	97.6028	97.5696	97.6248	97.4015	97.4033	97.4199	97.4087	97.3644	97.4081	97.3651	97.3907	97.4133	97.4133	97.3297	97.2878	97.3848
	GCF_000749855.1_ASM74985v1_genomic	96.6669	97.5892	97.6146	97.6055	97.5882	97.6036	97.6089	97.6041	97.5798	97.6024	97.5747	97.5736	97.4668	97.4273	97.4781	97.5026	97.5474	97.5315	97.5252	97.5322	97.553	97.5215	97.5157	97.5318	97.5971	97.5863	97.5806	97.5447	97.5641	97.5276	97.5639	97.6288	97.599	97.579	97.589	97.4142	97.3997	97.4143	97.4219	97.3484	97.4538	97.3618	97.4095	97.4157	97.4157	97.3461	97.3139	97.3978
	GCF_900129615.1_IMG-taxon_2695420962_annotated_assembly_genomic	96.6811	97.5949	97.649	97.6417	97.6237	97.6412	97.6366	97.6282	97.5722	97.5968	97.5826	97.5949	97.4528	97.4458	97.4697	97.5153	97.5857	97.5383	97.5545	97.5541	97.5786	97.5449	97.5267	97.5491	97.6058	97.5626	97.5801	97.567	97.5636	97.5335	97.5883	97.6441	97.5995	97.5809	97.6358	97.4325	97.4267	97.4119	97.436	97.3749	97.4344	97.3632	97.4301	97.4282	97.4282	97.3158	97.2988	97.3962
	GCF_037136515.1_ASM3713651v1_genomic	96.6471	97.858	97.9331	97.9349	97.952	97.9505	97.9301	97.9486	97.683	97.6791	97.7358	97.7221	97.6956	97.6652	97.6214	97.6821	97.8392	97.8304	97.8095	97.8199	97.921	97.9474	97.9386	97.8989	97.9725	97.9612	97.9518	97.9595	97.9453	97.9104	97.8904	97.9024	97.9031	97.9397	97.8971	97.2686	97.259	97.2822	97.271	97.1725	97.2317	97.1744	97.262	97.351	97.351	97.2713	97.1298	97.2154
	GCF_037136495.1_ASM3713649v1_genomic	96.6201	97.8646	97.9613	97.9572	97.9742	97.9695	97.95	97.9631	97.6883	97.7058	97.7583	97.7431	97.7027	97.6531	97.6219	97.6904	97.8458	97.8457	97.8348	97.8255	97.9382	97.943	97.9345	97.9184	97.9644	97.9756	97.9529	97.9846	97.9689	97.9359	97.8954	97.9279	97.9025	97.9532	97.903	97.2721	97.2843	97.294	97.288	97.1677	97.2634	97.1694	97.2671	97.3455	97.3455	97.2591	97.1575	97.2308
	GCF_024506455.1_ASM2450645v1_genomic	96.6137	97.6342	97.6338	97.6512	97.6479	97.648	97.6299	97.6249	97.4973	97.5096	97.5178	97.5161	97.4122	97.4367	97.4121	97.4721	97.5393	97.5003	97.5136	97.4968	97.6614	97.4771	97.5755	97.6006	97.6306	97.5595	97.611	97.5282	97.5511	97.54	97.6244	97.5766	97.6196	97.6311	97.5732	97.2951	97.2978	97.2979	97.2925	97.235	97.309	97.2185	97.2784	97.3672	97.3672	97.1966	97.1674	97.1589
	GCF_035067145.1_ASM3506714v1_genomic	96.5944	97.7105	97.6458	97.6694	97.6677	97.6427	97.6552	97.6647	97.5102	97.5394	97.595	97.5799	97.5137	97.4886	97.5352	97.5199	97.6058	97.5901	97.5773	97.5799	97.6748	97.6117	97.6192	97.612	97.6832	97.5985	97.626	97.73	97.6941	97.5216	97.7113	97.5923	97.6409	97.7158	97.6187	97.3576	97.3168	97.3433	97.3309	97.2495	97.2995	97.1972	97.3026	97.3884	97.3884	97.2376	97.1459	97.2879
	GCF_035066925.1_ASM3506692v1_genomic	96.5883	97.7045	97.6511	97.6643	97.6636	97.6546	97.6703	97.6734	97.5263	97.5399	97.6058	97.5825	97.5073	97.4687	97.5509	97.5144	97.6192	97.6052	97.6207	97.6231	97.6912	97.6048	97.619	97.6396	97.6973	97.6205	97.6388	97.674	97.6616	97.5671	97.7132	97.6274	97.6394	97.7147	97.6127	97.3493	97.3228	97.3468	97.35	97.2581	97.325	97.1766	97.3034	97.359	97.359	97.2318	97.1144	97.2606
	GCF_016415585.1_ASM1641558v1_genomic	94.8841	95.8149	95.78	95.7581	95.7408	95.758	95.7606	95.7304	95.6278	95.6388	95.6837	95.6969	95.5947	95.6297	95.6663	95.5905	95.7648	95.6481	95.719	95.6636	95.8603	95.7393	95.7785	95.7796	95.775	95.7369	95.7961	95.7452	95.717	95.7653	95.7648	95.7415	95.7948	95.8772	95.78	95.4912	95.4245	95.3927	95.4105	95.345	95.3458	95.3388	95.3305	95.4184	95.4184	95.3302	95.2947	95.3909
	GCF_023508155.1_ASM2350815v1_genomic	95.3511	95.7917	95.8212	95.8218	95.8369	95.8424	95.8452	95.8219	95.7584	95.7459	95.8122	95.8132	95.7433	95.6664	95.6695	95.7136	95.7189	95.8255	95.8523	95.8482	95.8034	95.887	95.8576	95.7791	95.8559	95.7872	95.7994	95.826	95.8458	95.8724	95.8187	95.8353	95.8438	95.8942	95.8231	95.6207	95.5987	95.5873	95.6152	95.5882	95.5284	95.5376	95.6644	95.672	95.672	95.7021	95.5251	95.6334
	GCF_023507885.1_ASM2350788v1_genomic	95.3182	95.8256	95.7362	95.7076	95.7069	95.7315	95.7144	95.6985	95.7841	95.8017	95.7833	95.7848	95.6762	95.7045	95.7122	95.7269	95.7475	95.8107	95.8054	95.8135	95.8512	95.8444	95.8338	95.7941	95.7688	95.821	95.792	95.8123	95.8203	95.7898	95.8163	95.7784	95.8166	95.8374	95.8332	95.596	95.5993	95.5779	95.605	95.5694	95.6105	95.5813	95.5543	95.7122	95.7122	95.5672	95.4878	95.6405
	GCF_023507925.1_ASM2350792v1_genomic	95.3078	95.8269	95.7491	95.7242	95.7267	95.7493	95.7214	95.711	95.787	95.8213	95.7815	95.7862	95.6437	95.7432	95.6954	95.7516	95.7664	95.8028	95.812	95.8021	95.8254	95.8498	95.8591	95.8147	95.7746	95.8311	95.8145	95.8022	95.8165	95.7879	95.8082	95.7943	95.8171	95.8541	95.8313	95.6016	95.5915	95.5849	95.6185	95.5715	95.6092	95.595	95.5379	95.7231	95.7231	95.5406	95.4794	95.6535
	GCF_014604455.1_ASM1460445v1_genomic	95.3336	95.8022	95.8238	95.8473	95.8252	95.8309	95.8364	95.8301	95.8215	95.8157	95.7538	95.7682	95.7215	95.6915	95.7462	95.7294	95.7523	95.8094	95.8065	95.8197	95.7955	95.8671	95.8577	95.8488	95.8208	95.7153	95.7671	95.7758	95.7879	95.8039	95.8137	95.7818	95.8377	95.8181	95.8172	95.6014	95.6026	95.569	95.539	95.5863	95.5794	95.5549	95.5763	95.7652	95.7652	95.6701	95.5043	95.6524
	GCF_023508105.1_ASM2350810v1_genomic	95.2162	95.7505	95.7655	95.7486	95.726	95.7326	95.7356	95.7308	95.7543	95.7457	95.6896	95.7054	95.6523	95.6841	95.6662	95.713	95.6967	95.69	95.6916	95.6994	95.7627	95.7741	95.7886	95.7629	95.7065	95.7661	95.774	95.7036	95.7091	95.7208	95.753	95.7506	95.7234	95.7321	95.7746	95.5251	95.518	95.5112	95.5572	95.5273	95.5346	95.4774	95.5443	95.6613	95.6613	95.6309	95.4462	95.6033
	GCF_022392325.1_ASM2239232v1_genomic	95.3173	95.7755	95.785	95.7661	95.7795	95.7778	95.7597	95.7491	95.7427	95.7475	95.717	95.7301	95.6763	95.7094	95.7119	95.7197	95.7747	95.7082	95.757	95.7373	95.7991	95.776	95.8122	95.7647	95.7837	95.762	95.7811	95.7616	95.7428	95.8048	95.7397	95.7342	95.7683	95.7586	95.7539	95.585	95.5733	95.5825	95.5986	95.6418	95.552	95.5415	95.6223	95.6557	95.6557	95.6142	95.5007	95.5797
	GCF_023508045.1_ASM2350804v1_genomic	95.3532	95.8307	95.7889	95.8129	95.8255	95.8156	95.8348	95.7965	95.791	95.7829	95.821	95.836	95.7587	95.7093	95.6757	95.7455	95.7536	95.8327	95.8217	95.8293	95.8376	95.9044	95.9225	95.8185	95.8056	95.7393	95.7802	95.7972	95.8278	95.8649	95.8436	95.8018	95.8304	95.9013	95.807	95.5901	95.5875	95.5781	95.5771	95.5889	95.5914	95.5701	95.5942	95.6467	95.6467	95.6239	95.5097	95.6391
	GCF_023507825.1_ASM2350782v1_genomic	95.3385	95.9352	95.9332	95.9476	95.953	95.942	95.931	95.9586	95.8574	95.8527	95.8665	95.8617	95.8088	95.8196	95.8355	95.8285	95.8779	95.9145	95.934	95.9211	95.9318	96.0031	96.0029	95.9692	95.9046	95.9395	95.9709	95.9147	95.9395	95.8939	95.9029	95.9602	95.9232	95.9512	95.9122	95.7129	95.668	95.6759	95.6825	95.6475	95.6973	95.6572	95.5991	95.7112	95.7112	95.682	95.5617	95.7278
	GCF_023507845.1_ASM2350784v1_genomic	95.3265	95.9488	95.9259	95.9438	95.9544	95.9412	95.9209	95.9319	95.8837	95.8673	95.8213	95.8398	95.7934	95.8696	95.8168	95.8262	95.8602	95.9366	95.9078	95.907	95.9564	96.0025	96.014	95.9891	95.8932	95.9621	95.963	95.9244	95.9501	95.9236	95.9171	95.8832	95.8469	95.9666	95.9213	95.6719	95.6679	95.7011	95.6696	95.6117	95.6734	95.6538	95.5821	95.7193	95.7193	95.6512	95.5434	95.6878
	GCF_023508145.1_ASM2350814v1_genomic	95.2731	95.9381	95.921	95.9419	95.9455	95.9446	95.9314	95.9406	95.8733	95.853	95.7898	95.812	95.8087	95.8285	95.7614	95.7849	95.8266	95.9118	95.8988	95.8756	95.9365	95.9723	96.0119	95.9937	95.8986	95.9005	95.9679	95.8926	95.9248	95.8974	95.92	95.8435	95.8815	95.9658	95.8996	95.6874	95.6502	95.6607	95.6405	95.6066	95.6856	95.6293	95.5974	95.7029	95.7029	95.6482	95.5281	95.7102
	GCF_003186045.1_ASM318604v1_genomic	93.9474	93.4477	93.4547	93.4318	93.4757	93.4771	93.4446	93.4746	93.4754	93.4638	93.5118	93.5193	93.4875	93.422	93.4745	93.4667	93.5006	93.5107	93.4867	93.4919	93.4667	93.4407	93.4015	93.4385	93.488	93.374	93.426	93.4707	93.4444	93.4593	93.4735	93.4129	93.4463	93.4731	93.414	93.4793	93.4433	93.4651	93.4336	93.4628	93.5153	93.4749	93.5886	93.5359	93.5359	93.5295	93.6439	93.4418
	GCF_003594975.1_ASM359497v1_genomic	93.9261	93.5437	93.578	93.5745	93.5598	93.5695	93.5928	93.5813	93.6202	93.6041	93.6428	93.6581	93.5514	93.4978	93.688	93.6405	93.6002	93.5652	93.6235	93.5909	93.5743	93.49	93.5283	93.5443	93.575	93.5093	93.5524	93.4804	93.4647	93.5559	93.5157	93.47	93.5921	93.5771	93.5919	93.5301	93.5293	93.5753	93.5624	93.4826	93.5333	93.5502	93.5662	93.5161	93.5161	93.4959	93.6955	93.4782
	GCF_003595115.1_ASM359511v1_genomic	93.8902	93.5377	93.545	93.5423	93.5531	93.5565	93.5787	93.5696	93.5704	93.5844	93.5668	93.5928	93.5292	93.4976	93.6694	93.5971	93.5855	93.5738	93.5612	93.5511	93.5426	93.4623	93.5114	93.5353	93.5607	93.4823	93.5248	93.4432	93.4086	93.5202	93.5247	93.4513	93.5828	93.5637	93.5596	93.5374	93.5355	93.5449	93.556	93.4966	93.5442	93.5302	93.5977	93.5469	93.5469	93.4762	93.6824	93.4744
	GCF_002250255.1_Bf45_V1_genomic	93.9814	93.549	93.5657	93.547	93.5409	93.5411	93.5581	93.5464	93.5736	93.5727	93.6096	93.6043	93.571	93.5592	93.57	93.5931	93.5517	93.57	93.5643	93.5424	93.5115	93.5189	93.4716	93.4566	93.5795	93.4912	93.51	93.4873	93.4868	93.512	93.5895	93.5008	93.5422	93.6008	93.5007	93.5615	93.5062	93.5329	93.501	93.4737	93.549	93.4732	93.589	93.5144	93.5144	93.4877	93.6491	93.5013
	GCF_000294535.1_ASM29453v1_genomic	93.9464	93.6355	93.5728	93.5763	93.5847	93.571	93.5944	93.5861	93.6048	93.5975	93.6243	93.6187	93.6492	93.5921	93.6416	93.6044	93.6122	93.5699	93.5834	93.5649	93.6121	93.5636	93.583	93.5325	93.609	93.5328	93.5724	93.509	93.5109	93.6202	93.6337	93.5081	93.5453	93.5937	93.5714	93.5871	93.555	93.5841	93.6367	93.5455	93.5574	93.5178	93.5953	93.5222	93.5222	93.5207	93.728	93.5496
	GCF_023507945.1_ASM2350794v1_genomic	93.5262	93.2701	93.1407	93.1712	93.1352	93.1626	93.167	93.1981	93.3084	93.3047	93.2137	93.2298	93.1817	93.2389	93.2249	93.1554	93.2114	93.1835	93.1808	93.1892	93.2261	93.2025	93.1834	93.158	93.258	93.1231	93.1707	93.1497	93.1461	93.142	93.2897	93.0773	93.2078	93.2305	93.204	93.216	93.2302	93.269	93.3178	93.261	93.2845	93.3436	93.2183	93.3091	93.3091	93.2362	93.3788	93.2904
	GCF_002250215.1_101_V1_genomic	93.6086	93.2811	93.2138	93.2224	93.2068	93.2434	93.246	93.2318	93.2704	93.2641	93.2988	93.3098	93.2716	93.1534	93.2431	93.2375	93.287	93.2154	93.2321	93.2448	93.2522	93.188	93.2017	93.1764	93.243	93.1357	93.1583	93.1572	93.1886	93.2319	93.3264	93.1909	93.3065	93.2441	93.1235	93.2098	93.1881	93.2287	93.2293	93.2814	93.3382	93.2933	93.3479	93.2941	93.2941	93.2974	93.4753	93.3301
	GCF_030269405.1_ASM3026940v1_genomic	93.4772	93.2059	93.1543	93.1723	93.1905	93.1817	93.1549	93.1524	93.139	93.1467	93.1687	93.1623	93.1996	93.1595	93.1666	93.1134	93.1806	93.1611	93.113	93.1384	93.1138	93.1523	93.1059	93.1005	93.0986	93.0647	93.1257	93.1179	93.1212	93.1681	93.2098	93.1167	93.1235	93.1536	93.1225	93.2519	93.2113	93.1708	93.153	93.2023	93.2611	93.2626	93.261	93.2061	93.2061	93.1904	93.2294	93.1518
	GCF_003595055.1_ASM359505v1_genomic	93.5258	93.1472	93.2033	93.1957	93.207	93.2101	93.1871	93.1902	93.1665	93.1361	93.1899	93.1908	93.2627	93.1996	93.2323	93.2576	93.1954	93.1776	93.1785	93.1683	93.1929	93.185	93.1227	93.165	93.1497	93.1517	93.1248	93.1717	93.1243	93.162	93.2616	93.1854	93.1861	93.1897	93.1823	93.2009	93.2056	93.1698	93.169	93.1119	93.162	93.1581	93.2247	93.1849	93.1849	93.1288	93.2877	93.2391
	GCF_002869945.1_ASM286994v1_genomic	93.9978	94.1733	94.2142	94.1711	94.1935	94.1752	94.1607	94.176	94.2357	94.2136	94.154	94.1401	94.115	94.0987	94.2021	94.2359	94.1213	94.1646	94.1243	94.1407	94.186	94.2361	94.2226	94.1868	94.2052	94.0809	94.0968	94.0954	94.0745	94.1505	94.222	94.1715	94.1981	94.1154	94.1036	94.0401	94.0915	94.083	94.1087	94.0166	94.0689	94.0949	94.0925	94.1802	94.1802	94.081	94.1361	94.0402
	GCF_007833835.1_ASM783383v1_genomic	92.797	93.2705	93.2403	93.2327	93.2425	93.2393	93.1984	93.2337	93.2606	93.2793	93.2991	93.2782	93.3049	93.2944	93.2566	93.2238	93.3226	93.2369	93.2774	93.2465	93.2428	93.1731	93.2321	93.1322	93.2596	93.2587	93.2732	93.2062	93.1909	93.2318	93.2574	93.244	93.2111	93.298	93.2152	93.2912	93.2807	93.2965	93.2809	93.258	93.2541	93.2625	93.2066	93.2447	93.2447	93.2456	93.1863	93.267
	GCF_033898505.1_ASM3389850v1_genomic	91.3678	91.5127	91.4782	91.4597	91.4663	91.4765	91.4625	91.4759	91.4158	91.4062	91.4722	91.476	91.4739	91.417	91.4938	91.5073	91.417	91.4286	91.4371	91.4324	91.4726	91.459	91.455	91.4122	91.4373	91.4078	91.4396	91.4259	91.4528	91.4815	91.4688	91.4812	91.4746	91.4628	91.3916	91.3739	91.4203	91.4015	91.4188	91.3919	91.4203	91.4549	91.4311	91.3951	91.3951	91.3999	91.3964	91.3899
	GCF_015709085.1_ASM1570908v1_genomic	90.4939	90.5594	90.5193	90.5123	90.4923	90.4942	90.5248	90.517	90.5269	90.5485	90.5335	90.5371	90.5019	90.4809	90.5396	90.4618	90.4886	90.5061	90.4684	90.503	90.4881	90.4753	90.4744	90.4068	90.499	90.4621	90.5062	90.4906	90.4782	90.4291	90.4983	90.4241	90.4424	90.5475	90.4941	90.5482	90.5294	90.5882	90.6033	90.473	90.4975	90.4929	90.4818	90.4886	90.4886	90.4713	90.521	90.4906
	GCF_015277635.1_ASM1527763v1_genomic	90.4803	90.5962	90.4817	90.4671	90.4761	90.478	90.4914	90.5147	90.5435	90.5435	90.53	90.5333	90.5292	90.5101	90.531	90.5268	90.5883	90.5137	90.4619	90.4722	90.6003	90.4955	90.5352	90.4394	90.5498	90.4821	90.4926	90.4805	90.456	90.4617	90.5524	90.4421	90.4633	90.6157	90.5491	90.6137	90.6473	90.5932	90.659	90.5541	90.5137	90.5039	90.4648	90.4986	90.4986	90.4889	90.5177	90.5591
	GCF_000023605.1_ASM2360v1_genomic	90.57	90.5686	90.4825	90.477	90.4503	90.4536	90.4805	90.5132	90.53	90.5412	90.4546	90.4806	90.4797	90.4038	90.5119	90.4874	90.5435	90.5031	90.4792	90.4908	90.6098	90.5566	90.5781	90.4667	90.5356	90.5335	90.5032	90.4376	90.4504	90.5276	90.5385	90.4607	90.4863	90.5337	90.4449	90.6395	90.6323	90.5861	90.5809	90.4712	90.4866	90.4235	90.611	90.5569	90.5569	90.5617	90.6192	90.603
	GCF_025809395.1_ASM2580939v1_genomic	90.5426	90.511	90.5475	90.5564	90.5553	90.582	90.585	90.6201	90.4779	90.5131	90.5014	90.5282	90.5234	90.4312	90.453	90.5308	90.5489	90.4665	90.458	90.4852	90.5556	90.4639	90.5189	90.4527	90.4768	90.4728	90.4646	90.4851	90.4694	90.5333	90.5607	90.4654	90.4518	90.5726	90.4655	90.6287	90.6348	90.6036	90.6136	90.553	90.5621	90.5027	90.5831	90.5238	90.5238	90.5611	90.5972	90.5215
	GCF_024343035.1_ASM2434303v1_genomic	90.5726	90.5186	90.4646	90.499	90.4331	90.4447	90.485	90.4913	90.4917	90.5411	90.4947	90.4876	90.4727	90.4582	90.4456	90.5109	90.4674	90.5359	90.4571	90.4899	90.4872	90.4795	90.4978	90.4574	90.5804	90.4944	90.458	90.4555	90.4321	90.4811	90.5038	90.4716	90.5135	90.4608	90.4544	90.521	90.4878	90.5257	90.4903	90.4874	90.5218	90.4575	90.5452	90.5514	90.5514	90.526	90.5125	90.4691
[truncated: 55 more columns]

## Sheet: TableS5
Table S5: Pectobacterium versatile average nucleotide identitiy
		GCA_020166435.1_ASM2016643v1_genomic	GCA_020166455.1_ASM2016645v1_genomic	GCA_020166465.1_ASM2016646v1_genomic	GCA_016949075.1_ASM1694907v1_genomic	GCA_004296685.1_ASM429668v1_genomic	GCA_020423085.1_ASM2042308v1_genomic	GCA_020295645.1_ASM2029564v1_genomic	GCA_020295565.1_ASM2029556v1_genomic	GCA_020295515.1_ASM2029551v1_genomic	GCA_003595065.1_ASM359506v1_genomic	GCA_003595135.1_ASM359513v1_genomic	GCA_003594995.1_ASM359499v1_genomic	GCA_018094685.1_ASM1809468v1_genomic	GCA_003571485.1_ASM357148v1_genomic	GCA_004296725.1_ASM429672v1_genomic	GCA_037135875.1_ASM3713587v1_genomic	GCA_002921295.1_ASM292129v1_genomic	GCA_002921285.1_ASM292128v1_genomic	GCA_002983505.1_ASM298350v1_genomic	GCA_002921275.1_ASM292127v1_genomic	GCA_002921205.1_ASM292120v1_genomic	GCA_037136255.1_ASM3713625v1_genomic	GCA_037136635.1_ASM3713663v1_genomic	GCA_922011625.1_Pectobacterium_versatile_A56-GEAM-M15_genomic	GCA_922016725.1_Pectobacterium_versatile_A155-S5-M16_genomic	GCA_037135775.1_ASM3713577v1_genomic	GCA_037135435.1_ASM3713543v1_genomic	GCA_035067285.1_ASM3506728v1_genomic	GCA_035067085.1_ASM3506708v1_genomic	GCA_035066875.1_ASM3506687v1_genomic	GCA_035067365.1_ASM3506736v1_genomic	GCA_035067265.1_ASM3506726v1_genomic	GCA_018095765.1_ASM1809576v1_genomic	GCA_018095725.1_ASM1809572v1_genomic	GCA_922030515.1_Pectobacterium_versatile_A78-S20-O15_genomic	GCA_037135715.1_ASM3713571v1_genomic	GCA_018095755.1_ASM1809575v1_genomic	GCA_037136955.1_ASM3713695v1_genomic	GCA_922037575.1_Pectobacterium_versatile_LMG2459_genomic	GCA_003031305.1_ASM303130v1_genomic	GCA_922013345.1_Pectobacterium_versatile_LMG2424_genomic	GCA_003402555.1_Sfl_assembly01_genomic	GCA_018219365.1_ASM1821936v1_genomic	GCA_018094665.1_ASM1809466v1_genomic	M22b	GCA_003990505.1_ASM399050v1_genomic	GCA_922013215.1_Pectobacterium_versatile_A222-S6-N16_genomic	M10
	GCA_020166435.1_ASM2016643v1_genomic	100	97.5997	97.6484	95.644	95.6711	95.7878	95.8052	95.8259	95.7874	95.8958	95.9619	95.8729	95.8873	95.8485	95.8658	95.8973	95.8703	95.8332	95.8961	95.9322	95.8785	95.6983	95.7037	95.6535	95.9191	95.8149	95.7819	95.8558	95.9231	95.9181	95.928	95.9083	95.969	95.9756	95.8833	95.9366	95.9642	95.9408	95.8003	95.7803	95.7135	95.7022	95.6569	95.7191	95.7688	95.7186	95.7327	95.7997
	GCA_020166455.1_ASM2016645v1_genomic	97.5997	100	98.8401	95.5487	95.5137	95.5992	95.6018	95.6313	95.5751	95.6963	95.7359	95.7572	95.7046	95.6643	95.7232	95.6751	95.7005	95.6479	95.7153	95.7493	95.6583	95.4754	95.5141	95.4552	95.6306	95.5775	95.4989	95.7331	95.7121	95.7382	95.7401	95.746	95.693	95.7178	95.6435	95.7484	95.7148	95.7409	95.6637	95.617	95.5738	95.5499	95.4623	95.4788	95.5262	95.6066	95.5875	95.5326
	GCA_020166465.1_ASM2016646v1_genomic	97.6484	98.8401	100	95.4963	95.4842	95.627	95.6367	95.6328	95.6685	95.7262	95.7813	95.7504	95.7233	95.7014	95.7756	95.716	95.7365	95.6976	95.7515	95.7927	95.751	95.5403	95.5321	95.4917	95.7271	95.6658	95.6271	95.7125	95.7039	95.7203	95.6726	95.6716	95.7727	95.7785	95.6276	95.7639	95.7921	95.7819	95.6302	95.6252	95.5709	95.5843	95.5094	95.5592	95.6003	95.6189	95.6242	95.6305
	GCA_016949075.1_ASM1694907v1_genomic	95.644	95.5487	95.4963	100	99.983	97.6878	97.7425	97.726	97.7301	97.7526	97.7295	97.7511	97.6418	97.7401	97.7199	97.7873	97.6681	97.6636	97.8252	97.8183	97.7487	97.6291	97.6159	97.7353	97.4162	97.7263	97.7115	97.7812	97.7958	97.7789	97.6923	97.6976	97.7478	97.7403	97.7457	97.7347	97.7388	97.7479	97.6706	97.7348	97.7755	97.7574	97.6843	97.5131	97.6025	97.6272	97.6826	97.7337
	GCA_004296685.1_ASM429668v1_genomic	95.6711	95.5137	95.4842	99.983	100	97.6977	97.7309	97.7324	97.7395	97.7578	97.7455	97.7553	97.6743	97.7766	97.7213	97.7979	97.6714	97.6878	97.8395	97.8254	97.7754	97.5892	97.6008	97.765	97.4555	97.7487	97.6906	97.8144	97.8171	97.8163	97.6975	97.7059	97.7898	97.7925	97.7771	97.7604	97.784	97.7833	97.6424	97.7454	97.7779	97.722	97.6685	97.5077	97.6517	97.6437	97.6826	97.726
	GCA_020423085.1_ASM2042308v1_genomic	95.7878	95.5992	95.627	97.6878	97.6977	100	99.9879	99.9867	99.9874	98.1654	98.1805	98.1636	98.1568	98.1101	98.151	98.1602	98.0729	98.084	98.1463	98.1424	98.1158	97.9202	97.9128	97.7801	97.7702	97.9918	97.9836	98.2285	98.2275	98.2111	98.2372	98.2469	98.2182	98.2158	98.1676	98.1681	98.2041	98.2569	98.0642	98.0613	98.0406	98.0475	98.2263	98.1409	98.2278	98.1994	98.1317	98.0768
	GCA_020295645.1_ASM2029564v1_genomic	95.8052	95.6018	95.6367	97.7425	97.7309	99.9879	100	99.9982	99.998	98.2081	98.2122	98.1931	98.1804	98.1072	98.191	98.1666	98.1043	98.1178	98.1708	98.1556	98.1345	97.907	97.9269	97.8386	97.7988	97.9977	98.0112	98.281	98.2733	98.2603	98.2388	98.2748	98.2301	98.2265	98.2133	98.1716	98.2385	98.3065	98.1198	98.1183	98.1103	98.1221	98.2441	98.18	98.2618	98.2432	98.1922	98.0999
	GCA_020295565.1_ASM2029556v1_genomic	95.8259	95.6313	95.6328	97.726	97.7324	99.9867	99.9982	100	99.9996	98.1807	98.1909	98.1859	98.1581	98.1302	98.1783	98.1606	98.0958	98.1058	98.1458	98.1404	98.1382	97.9219	97.9102	97.8281	97.7979	97.9693	97.9995	98.2845	98.2838	98.2678	98.2566	98.2817	98.2361	98.2239	98.1976	98.1569	98.2043	98.3028	98.1015	98.1199	98.1027	98.1347	98.2688	98.1882	98.2399	98.2345	98.193	98.0551
	GCA_020295515.1_ASM2029551v1_genomic	95.7874	95.5751	95.6685	97.7301	97.7395	99.9874	99.998	99.9996	100	98.1873	98.1955	98.1837	98.1683	98.1239	98.1794	98.1592	98.1127	98.1121	98.153	98.1673	98.1557	97.9039	97.8976	97.824	97.7921	97.9874	98.0037	98.2844	98.2864	98.2678	98.2584	98.276	98.2383	98.2244	98.2054	98.1684	98.2175	98.2992	98.0925	98.1056	98.107	98.1304	98.2611	98.1781	98.2481	98.2406	98.1901	98.0541
	GCA_003595065.1_ASM359506v1_genomic	95.8958	95.6963	95.7262	97.7526	97.7578	98.1654	98.2081	98.1807	98.1873	100	99.9834	99.9861	99.4386	99.5184	99.6557	99.5878	98.7725	98.7847	98.5938	98.6083	98.5994	98.0274	98.0071	97.9461	98.0385	98.1421	98.1462	98.3192	98.312	98.2995	98.2927	98.3038	98.3557	98.348	98.2514	98.3084	98.368	98.29	98.0677	98.1472	98.1642	98.182	98.1019	98.0943	98.0835	98.1481	98.0572	98.0265
	GCA_003595135.1_ASM359513v1_genomic	95.9619	95.7359	95.7813	97.7295	97.7455	98.1805	98.2122	98.1909	98.1955	99.9834	100	99.9892	99.4396	99.518	99.6451	99.5807	98.7751	98.774	98.5923	98.6123	98.5869	97.9941	97.9952	97.9406	98.0416	98.1179	98.1158	98.2657	98.3064	98.2955	98.2671	98.2851	98.3204	98.3192	98.2245	98.3025	98.3419	98.2925	98.0838	98.1205	98.1605	98.1889	98.0582	98.048	98.0816	98.1055	98.0557	98.0197
	GCA_003594995.1_ASM359499v1_genomic	95.8729	95.7572	95.7504	97.7511	97.7553	98.1636	98.1931	98.1859	98.1837	99.9861	99.9892	100	99.436	99.5126	99.6445	99.583	98.7764	98.7657	98.6046	98.6111	98.6105	97.9887	97.9776	97.9741	98.0456	98.1097	98.1236	98.2919	98.3097	98.2895	98.2652	98.2799	98.35	98.3495	98.2362	98.3059	98.3497	98.2872	98.1048	98.1257	98.1633	98.1744	98.0654	98.1041	98.0638	98.1077	98.0261	98.0352
	GCA_018094685.1_ASM1809468v1_genomic	95.8873	95.7046	95.7233	97.6418	97.6743	98.1568	98.1804	98.1581	98.1683	99.4386	99.4396	99.436	100	99.6246	99.5608	99.5011	98.7939	98.8083	98.5744	98.5529	98.5649	97.9413	97.9289	97.957	98.0465	97.9973	97.9872	98.2433	98.2907	98.2851	98.1845	98.188	98.3331	98.3363	98.2359	98.2757	98.3779	98.2425	98.0559	98.1269	98.1553	98.1952	98.052	97.9259	98.0441	98.0113	97.9711	97.9985
	GCA_003571485.1_ASM357148v1_genomic	95.8485	95.6643	95.7014	97.7401	97.7766	98.1101	98.1072	98.1302	98.1239	99.5184	99.518	99.5126	99.6246	100	99.7151	99.6937	98.8527	98.8791	98.6025	98.5743	98.5464	97.943	97.9415	97.9233	98.0329	98.124	98.076	98.3069	98.3368	98.3106	98.209	98.202	98.3155	98.2993	98.2639	98.3071	98.3701	98.2771	98.0278	98.1543	98.175	98.1398	98.042	97.9639	98.0248	98.0713	98.019	97.9814
	GCA_004296725.1_ASM429672v1_genomic	95.8658	95.7232	95.7756	97.7199	97.7213	98.151	98.191	98.1783	98.1794	99.6557	99.6451	99.6445	99.5608	99.7151	100	99.7652	98.7887	98.7848	98.5733	98.5401	98.5403	97.9588	97.951	97.9652	98.0181	98.0966	98.1261	98.2733	98.2925	98.2826	98.2412	98.2634	98.3057	98.3019	98.2632	98.3257	98.3824	98.2686	98.0943	98.1393	98.1861	98.1787	98.0591	97.9909	98.0528	98.1084	98.0143	98.0115
	GCA_037135875.1_ASM3713587v1_genomic	95.8973	95.6751	95.716	97.7873	97.7979	98.1602	98.1666	98.1606	98.1592	99.5878	99.5807	99.583	99.5011	99.6937	99.7652	100	98.8198	98.8273	98.5679	98.5908	98.5663	97.9938	97.9865	97.9761	98.0453	98.1545	98.1674	98.2822	98.2991	98.2795	98.2875	98.2856	98.3414	98.3418	98.2772	98.348	98.3604	98.3021	98.1089	98.1512	98.1876	98.1549	98.1111	98.0584	98.1024	98.14	98.072	98.038
	GCA_002921295.1_ASM292129v1_genomic	95.8703	95.7005	95.7365	97.6681	97.6714	98.0729	98.1043	98.0958	98.1127	98.7725	98.7751	98.7764	98.7939	98.8527	98.7887	98.8198	100	99.9964	98.6523	98.6063	98.5895	97.9066	97.9137	97.8766	98.056	97.9968	97.9952	98.3191	98.3665	98.3285	98.2359	98.2341	98.3474	98.3466	98.2665	98.3561	98.4392	98.2432	97.9994	98.0593	98.1326	98.0715	97.9913	97.9704	97.9865	98.02	97.9928	97.9671
	GCA_002921285.1_ASM292128v1_genomic	95.8332	95.6479	95.6976	97.6636	97.6878	98.084	98.1178	98.1058	98.1121	98.7847	98.774	98.7657	98.8083	98.8791	98.7848	98.8273	99.9964	100	98.6786	98.6077	98.5783	97.9053	97.8982	97.8669	98.0317	98.0237	97.9878	98.3264	98.3601	98.3431	98.2345	98.2484	98.3723	98.3705	98.2847	98.3697	98.4437	98.2343	98.0279	98.0737	98.125	98.0807	97.9714	97.961	97.9704	98.0257	98.0049	97.9481
	GCA_002983505.1_ASM298350v1_genomic	95.8961	95.7153	95.7515	97.8252	97.8395	98.1463	98.1708	98.1458	98.153	98.5938	98.5923	98.6046	98.5744	98.6025	98.5733	98.5679	98.6523	98.6786	100	99.1967	99.1972	97.9571	97.9664	97.9122	98.0714	98.1054	98.1045	98.3542	98.371	98.3234	98.3184	98.3331	98.3451	98.3303	98.3039	98.3659	98.3697	98.3156	98.1223	98.1355	98.1466	98.2184	97.9846	97.9934	98.0771	98.0821	98.0944	98.0557
	GCA_002921275.1_ASM292127v1_genomic	95.9322	95.7493	95.7927	97.8183	97.8254	98.1424	98.1556	98.1404	98.1673	98.6083	98.6123	98.6111	98.5529	98.5743	98.5401	98.5908	98.6063	98.6077	99.1967	100	99.9783	98.034	98.0179	97.9773	98.0887	98.0979	98.0769	98.3401	98.3629	98.3395	98.2816	98.2848	98.3969	98.3934	98.3435	98.3464	98.3575	98.3144	98.1714	98.1926	98.2035	98.2362	98.0338	98.0378	98.1102	98.084	98.1696	98.0518
	GCA_002921205.1_ASM292120v1_genomic	95.8785	95.6583	95.751	97.7487	97.7754	98.1158	98.1345	98.1382	98.1557	98.5994	98.5869	98.6105	98.5649	98.5464	98.5403	98.5663	98.5895	98.5783	99.1972	99.9783	100	98.0072	98.0482	97.8883	98.046	98.0847	98.1107	98.3005	98.2981	98.2906	98.2433	98.2472	98.3613	98.3623	98.3145	98.3305	98.324	98.2762	98.1426	98.1469	98.1752	98.1783	98.0393	97.985	98.0586	98.025	98.1366	98.0545
	GCA_037136255.1_ASM3713625v1_genomic	95.6983	95.4754	95.5403	97.6291	97.5892	97.9202	97.907	97.9219	97.9039	98.0274	97.9941	97.9887	97.9413	97.943	97.9588	97.9938	97.9066	97.9053	97.9571	98.034	98.0072	100	99.9975	97.8304	97.6836	97.8563	97.869	97.9878	98.0309	98.0116	97.9854	97.9893	97.9288	97.9349	98.0216	98.0022	97.9843	97.9192	97.8674	97.9158	97.9744	97.9554	97.7748	97.8046	97.8552	97.844	97.8503	97.9148
	GCA_037136635.1_ASM3713663v1_genomic	95.7037	95.5141	95.5321	97.6159	97.6008	97.9128	97.9269	97.9102	97.8976	98.0071	97.9952	97.9776	97.9289	97.9415	97.951	97.9865	97.9137	97.8982	97.9664	98.0179	98.0482	99.9975	100	97.8127	97.6805	97.8481	97.8672	97.9714	97.998	97.9982	97.9592	97.956	97.9229	97.9128	97.9992	97.9977	97.9634	97.9524	97.8944	97.9153	97.9574	97.9381	97.7644	97.7942	97.8724	97.8278	97.8538	97.8867
	GCA_922011625.1_Pectobacterium_versatile_A56-GEAM-M15_genomic	95.6535	95.4552	95.4917	97.7353	97.765	97.7801	97.8386	97.8281	97.824	97.9461	97.9406	97.9741	97.957	97.9233	97.9652	97.9761	97.8766	97.8669	97.9122	97.9773	97.8883	97.8304	97.8127	100	97.5979	97.8098	97.8117	97.8293	97.8752	97.8898	97.8846	97.9183	97.9449	97.9484	97.8422	97.9208	97.9522	97.8726	97.8253	97.8609	97.8982	97.844	97.6775	97.6953	97.6865	97.7572	97.7771	97.796
	GCA_922016725.1_Pectobacterium_versatile_A155-S5-M16_genomic	95.9191	95.6306	95.7271	97.4162	97.4555	97.7702	97.7988	97.7979	97.7921	98.0385	98.0416	98.0456	98.0465	98.0329	98.0181	98.0453	98.056	98.0317	98.0714	98.0887	98.046	97.6836	97.6805	97.5979	100	97.8002	97.7856	98.0276	98.0485	98.0536	97.9627	97.9479	98.1057	98.0908	98.0435	98.0718	98.0531	97.9417	97.7354	97.7757	97.7849	97.751	97.6881	97.678	97.7149	97.8226	97.7233	97.7368
	GCA_037135775.1_ASM3713577v1_genomic	95.8149	95.5775	95.6658	97.7263	97.7487	97.9918	97.9977	97.9693	97.9874	98.1421	98.1179	98.1097	97.9973	98.124	98.0966	98.1545	97.9968	98.0237	98.1054	98.0979	98.0847	97.8563	97.8481	97.8098	97.8002	100	99.9826	98.196	98.2121	98.2226	98.1643	98.1676	98.1928	98.186	98.1145	98.2292	98.1568	98.263	97.9719	98.0243	98.0442	98.029	98.0037	97.926	98.0571	98.0562	98.0528	97.9845
	GCA_037135435.1_ASM3713543v1_genomic	95.7819	95.4989	95.6271	97.7115	97.6906	97.9836	98.0112	97.9995	98.0037	98.1462	98.1158	98.1236	97.9872	98.076	98.1261	98.1674	97.9952	97.9878	98.1045	98.0769	98.1107	97.869	97.8672	97.8117	97.7856	99.9826	100	98.1601	98.2065	98.2307	98.1574	98.162	98.185	98.1876	98.072	98.1832	98.1683	98.2371	98.0107	97.974	98.0138	98.0189	97.933	97.919	98.031	98.025	98.0392	97.9889
	GCA_035067285.1_ASM3506728v1_genomic	95.8558	95.7331	95.7125	97.7812	97.8144	98.2285	98.281	98.2845	98.2844	98.3192	98.2657	98.2919	98.2433	98.3069	98.2733	98.2822	98.3191	98.3264	98.3542	98.3401	98.3005	97.9878	97.9714	97.8293	98.0276	98.196	98.1601	100	99.999	99.9995	98.4567	98.4601	98.6827	98.6868	98.5063	98.586	98.6514	98.5911	98.1462	98.096	98.1645	98.217	98.0946	98.0674	98.0484	98.1419	98.1095	98.033
	GCA_035067085.1_ASM3506708v1_genomic	95.9231	95.7121	95.7039	97.7958	97.8171	98.2275	98.2733	98.2838	98.2864	98.312	98.3064	98.3097	98.2907	98.3368	98.2925	98.2991	98.3665	98.3601	98.371	98.3629	98.2981	98.0309	97.998	97.8752	98.0485	98.2121	98.2065	99.999	100	99.9984	98.4474	98.4673	98.6766	98.6879	98.5036	98.5815	98.6393	98.615	98.1561	98.1074	98.1544	98.2186	98.1299	98.0438	98.0534	98.1511	98.11	98.0217
	GCA_035066875.1_ASM3506687v1_genomic	95.9181	95.7382	95.7203	97.7789	97.8163	98.2111	98.2603	98.2678	98.2678	98.2995	98.2955	98.2895	98.2851	98.3106	98.2826	98.2795	98.3285	98.3431	98.3234	98.3395	98.2906	98.0116	97.9982	97.8898	98.0536	98.2226	98.2307	99.9995	99.9984	100	98.4793	98.4734	98.6855	98.6909	98.5146	98.5597	98.6444	98.6056	98.1631	98.1137	98.1647	98.212	98.0879	98.0213	98.0293	98.1471	98.1243	98.0034
	GCA_035067365.1_ASM3506736v1_genomic	95.928	95.7401	95.6726	97.6923	97.6975	98.2372	98.2388	98.2566	98.2584	98.2927	98.2671	98.2652	98.1845	98.209	98.2412	98.2875	98.2359	98.2345	98.3184	98.2816	98.2433	97.9854	97.9592	97.8846	97.9627	98.1643	98.1574	98.4567	98.4474	98.4793	100	99.9992	98.4046	98.3991	98.4364	98.4169	98.5252	98.6186	98.138	98.2047	98.2486	98.2139	98.0577	97.9799	98.0452	98.1118	98.073	98.0307
	GCA_035067265.1_ASM3506726v1_genomic	95.9083	95.746	95.6716	97.6976	97.7059	98.2469	98.2748	98.2817	98.276	98.3038	98.2851	98.2799	98.188	98.202	98.2634	98.2856	98.2341	98.2484	98.3331	98.2848	98.2472	97.9893	97.956	97.9183	97.9479	98.1676	98.162	98.4601	98.4673	98.4734	99.9992	100	98.4003	98.3857	98.4324	98.4187	98.5194	98.623	98.1189	98.2236	98.2125	98.2283	98.0861	98.0156	98.0729	98.1107	98.1083	98.0332
	GCA_018095765.1_ASM1809576v1_genomic	95.969	95.693	95.7727	97.7478	97.7898	98.2182	98.2301	98.2361	98.2383	98.3557	98.3204	98.35	98.3331	98.3155	98.3057	98.3414	98.3474	98.3723	98.3451	98.3969	98.3613	97.9288	97.9229	97.9449	98.1057	98.1928	98.185	98.6827	98.6766	98.6855	98.4046	98.4003	100	99.9988	98.6139	98.5085	98.6814	98.5372	98.1535	98.171	98.1375	98.1939	97.9982	98.0239	98.1061	98.0646	98.1216	98.0257
	GCA_018095725.1_ASM1809572v1_genomic	95.9756	95.7178	95.7785	97.7403	97.7925	98.2158	98.2265	98.2239	98.2244	98.348	98.3192	98.3495	98.3363	98.2993	98.3019	98.3418	98.3466	98.3705	98.3303	98.3934	98.3623	97.9349	97.9128	97.9484	98.0908	98.186	98.1876	98.6868	98.6879	98.6909	98.3991	98.3857	99.9988	100	98.6077	98.5184	98.6849	98.536	98.1434	98.1698	98.1313	98.1946	98.0054	98.0284	98.0956	98.0757	98.136	98.0253
	GCA_922030515.1_Pectobacterium_versatile_A78-S20-O15_genomic	95.8833	95.6435	95.6276	97.7457	97.7771	98.1676	98.2133	98.1976	98.2054	98.2514	98.2245	98.2362	98.2359	98.2639	98.2632	98.2772	98.2665	98.2847	98.3039	98.3435	98.3145	98.0216	97.9992	97.8422	98.0435	98.1145	98.072	98.5063	98.5036	98.5146	98.4364	98.4324	98.6139	98.6077	100	98.4398	98.5217	98.4539	98.1542	98.1557	98.1604	98.1826	98.0348	98.0276	97.9834	98.1162	98.0962	97.9301
	GCA_037135715.1_ASM3713571v1_genomic	95.9366	95.7484	95.7639	97.7347	97.7604	98.1681	98.1716	98.1569	98.1684	98.3084	98.3025	98.3059	98.2757	98.3071	98.3257	98.348	98.3561	98.3697	98.3659	98.3464	98.3305	98.0022	97.9977	97.9208	98.0718	98.2292	98.1832	98.586	98.5815	98.5597	98.4169	98.4187	98.5085	98.5184	98.4398	100	98.4614	98.4848	98.16	98.1613	98.1727	98.1937	98.0436	97.9846	98.0539	98.1406	98.0244	98.0359
	GCA_018095755.1_ASM1809575v1_genomic	95.9642	95.7148	95.7921	97.7388	97.784	98.2041	98.2385	98.2043	98.2175	98.368	98.3419	98.3497	98.3779	98.3701	98.3824	98.3604	98.4392	98.4437	98.3697	98.3575	98.324	97.9843	97.9634	97.9522	98.0531	98.1568	98.1683	98.6514	98.6393	98.6444	98.5252	98.5194	98.6814	98.6849	98.5217	98.4614	100	98.5708	98.1927	98.1199	98.1256	98.1785	98.0848	98.0899	98.0669	98.1462	98.0331	98.0405
	GCA_037136955.1_ASM3713695v1_genomic	95.9408	95.7409	95.7819	97.7479	97.7833	98.2569	98.3065	98.3028	98.2992	98.29	98.2925	98.2872	98.2425	98.2771	98.2686	98.3021	98.2432	98.2343	98.3156	98.3144	98.2762	97.9192	97.9524	97.8726	97.9417	98.263	98.2371	98.5911	98.615	98.6056	98.6186	98.623	98.5372	98.536	98.4539	98.4848	98.5708	100	98.1041	98.1154	98.2176	98.1751	98.0719	98.028	98.1179	98.1496	98.1684	98.0429
	GCA_922037575.1_Pectobacterium_versatile_LMG2459_genomic	95.8003	95.6637	95.6302	97.6706	97.6424	98.0642	98.1198	98.1015	98.0925	98.0677	98.0838	98.1048	98.0559	98.0278	98.0943	98.1089	97.9994	98.0279	98.1223	98.1714	98.1426	97.8674	97.8944	97.8253	97.7354	97.9719	98.0107	98.1462	98.1561	98.1631	98.138	98.1189	98.1535	98.1434	98.1542	98.16	98.1927	98.1041	100	98.4202	98.3938	98.3988	97.9263	97.9143	97.9868	98.019	98.0032	98.0009
	GCA_003031305.1_ASM303130v1_genomic	95.7803	95.617	95.6252	97.7348	97.7454	98.0613	98.1183	98.1199	98.1056	98.1472	98.1205	98.1257	98.1269	98.1543	98.1393	98.1512	98.0593	98.0737	98.1355	98.1926	98.1469	97.9158	97.9153	97.8609	97.7757	98.0243	97.974	98.096	98.1074	98.1137	98.2047	98.2236	98.171	98.1698	98.1557	98.1613	98.1199	98.1154	98.4202	100	98.7475	98.724	97.989	98.041	98.0154	98.1075	98.0056	98.1473
	GCA_922013345.1_Pectobacterium_versatile_LMG2424_genomic	95.7135	95.5738	95.5709	97.7755	97.7779	98.0406	98.1103	98.1027	98.107	98.1642	98.1605	98.1633	98.1553	98.175	98.1861	98.1876	98.1326	98.125	98.1466	98.2035	98.1752	97.9744	97.9574	97.8982	97.7849	98.0442	98.0138	98.1645	98.1544	98.1647	98.2486	98.2125	98.1375	98.1313	98.1604	98.1727	98.1256	98.2176	98.3938	98.7475	100	99.873	98.0123	97.9735	98.0784	98.0697	98.0943	98.2309
	GCA_003402555.1_Sfl_assembly01_genomic	95.7022	95.5499	95.5843	97.7574	97.722	98.0475	98.1221	98.1347	98.1304	98.182	98.1889	98.1744	98.1952	98.1398	98.1787	98.1549	98.0715	98.0807	98.2184	98.2362	98.1783	97.9554	97.9381	97.844	97.751	98.029	98.0189	98.217	98.2186	98.212	98.2139	98.2283	98.1939	98.1946	98.1826	98.1937	98.1785	98.1751	98.3988	98.724	99.873	100	98.0327	98.0257	98.075	98.0571	98.1143	98.1909
	GCA_018219365.1_ASM1821936v1_genomic	95.6569	95.4623	95.5094	97.6843	97.6685	98.2263	98.2441	98.2688	98.2611	98.1019	98.0582	98.0654	98.052	98.042	98.0591	98.1111	97.9913	97.9714	97.9846	98.0338	98.0393	97.7748	97.7644	97.6775	97.6881	98.0037	97.933	98.0946	98.1299	98.0879	98.0577	98.0861	97.9982	98.0054	98.0348	98.0436	98.0848	98.0719	97.9263	97.989	98.0123	98.0327	100	98.6037	98.3959	98.4702	98.4708	98.1221
	GCA_018094665.1_ASM1809466v1_genomic	95.7191	95.4788	95.5592	97.5131	97.5077	98.1409	98.18	98.1882	98.1781	98.0943	98.048	98.1041	97.9259	97.9639	97.9909	98.0584	97.9704	97.961	97.9934	98.0378	97.985	97.8046	97.7942	97.6953	97.678	97.926	97.919	98.0674	98.0438	98.0213	97.9799	98.0156	98.0239	98.0284	98.0276	97.9846	98.0899	98.028	97.9143	98.041	97.9735	98.0257	98.6037	100	98.4288	98.4082	98.4007	98.0864
	M22b	95.7688	95.5262	95.6003	97.6025	97.6517	98.2278	98.2618	98.2399	98.2481	98.0835	98.0816	98.0638	98.0441	98.0248	98.0528	98.1024	97.9865	97.9704	98.0771	98.1102	98.0586	97.8552	97.8724	97.6865	97.7149	98.0571	98.031	98.0484	98.0534	98.0293	98.0452	98.0729	98.1061	98.0956	97.9834	98.0539	98.0669	98.1179	97.9868	98.0154	98.0784	98.075	98.3959	98.4288	100	98.4614	98.4205	98.1107
	GCA_003990505.1_ASM399050v1_genomic	95.7186	95.6066	95.6189	97.6272	97.6437	98.1994	98.2432	98.2345	98.2406	98.1481	98.1055	98.1077	98.0113	98.0713	98.1084	98.14	98.02	98.0257	98.0821	98.084	98.025	97.844	97.8278	97.7572	97.8226	98.0562	98.025	98.1419	98.1511	98.1471	98.1118	98.1107	98.0646	98.0757	98.1162	98.1406	98.1462	98.1496	98.019	98.1075	98.0697	98.0571	98.4702	98.4082	98.4614	100	98.6762	98.0486
	GCA_922013215.1_Pectobacterium_versatile_A222-S6-N16_genomic	95.7327	95.5875	95.6242	97.6826	97.6826	98.1317	98.1922	98.193	98.1901	98.0572	98.0557	98.0261	97.9711	98.019	98.0143	98.072	97.9928	98.0049	98.0944	98.1696	98.1366	97.8503	97.8538	97.7771	97.7233	98.0528	98.0392	98.1095	98.11	98.1243	98.073	98.1083	98.1216	98.136	98.0962	98.0244	98.0331	98.1684	98.0032	98.0056	98.0943	98.1143	98.4708	98.4007	98.4205	98.6762	100	98.1009
	M10	95.7997	95.5326	95.6305	97.7337	97.726	98.0768	98.0999	98.0551	98.0541	98.0265	98.0197	98.0352	97.9985	97.9814	98.0115	98.038	97.9671	97.9481	98.0557	98.0518	98.0545	97.9148	97.8867	97.796	97.7368	97.9845	97.9889	98.033	98.0217	98.0034	98.0307	98.0332	98.0257	98.0253	97.9301	98.0359	98.0405	98.0429	98.0009	98.1473	98.2309	98.1909	98.1221	98.0864	98.1107	98.0486	98.1009	100
	GCA_922021985.1_Pectobacterium_versatile_A167-S22-M16_genomic	95.8011	95.586	95.6647	97.7195	97.7095	97.9912	98.028	98.0215	98.0119	98.1234	98.111	98.1286	98.064	98.0273	98.1147	98.1021	97.9755	97.9722	98.0582	98.0885	98.1105	97.9072	97.9022	97.8907	97.7883	97.9837	97.9692	98.0087	98.035	98.0191	98.0546	98.0571	97.9638	97.9635	98.0261	98.0307	98.0616	98.0878	98.086	98.0816	98.1677	98.1981	98.0406	98.0613	98.1279	98.0372	98.1713	98.4896
	GCA_037135905.1_ASM3713590v1_genomic	95.8081	95.6697	95.6785	97.7595	97.7626	98.0735	98.1212	98.1358	98.1306	98.2156	98.1645	98.1871	98.1313	98.1338	98.1504	98.1545	98.0179	98.0193	98.1836	98.1767	98.1768	98.0435	98.0192	97.8857	97.7276	98.0574	98.032	98.0993	98.1312	98.1509	98.0856	98.1026	98.0247	98.0204	98.0941	98.1095	98.0564	98.0554	98.0068	98.1457	98.1686	98.1511	98.2065	98.1488	98.1225	98.1707	98.1944	98.1116
	GCA_003932035.1_ASM393203v1_genomic	95.7455	95.5971	95.6072	97.8259	97.813	98.0497	98.056	98.0815	98.0632	98.1923	98.1495	98.1561	98.1285	98.1631	98.1278	98.1691	98.0275	98.0593	98.1751	98.1733	98.1336	98.0311	98.0534	97.8279	97.7638	98.0847	98.0467	98.0074	98.0371	97.9964	98.0154	98.0552	98.1007	98.0918	98.0366	98.1235	98.1176	98.0868	98.0531	98.0851	98.1228	98.1465	98.079	98.0243	98.0911	98.1119	98.0452	98.1848
	GCA_922021645.1_Pectobacterium_versatile_LMG2413_genomic	95.8117	95.6247	95.6586	97.7055	97.6964	97.9948	98.0516	98.0268	98.0426	98.0494	98.072	98.0402	98.0302	98.0397	98.0391	98.0644	98.0125	97.9975	98.0997	98.107	98.1037	98.077	98.0734	97.7522	97.8046	97.9953	97.9811	98.1628	98.1436	98.1533	98.1367	98.1326	98.1722	98.167	98.089	98.1444	98.1284	98.1696	97.9733	97.982	98.0236	98.134	97.9601	97.974	97.9795	98.0435	98.0071	97.9733
	GCA_037135695.1_ASM3713569v1_genomic	95.836	95.6288	95.7178	97.6747	97.6606	98.0864	98.1134	98.123	98.1287	98.1301	98.1127	98.11	98.0925	98.0828	98.0794	98.1016	98.0731	98.0167	98.0943	98.0968	98.0539	98.0768	98.0831	97.7404	97.7945	98.2021	98.1906	98.2174	98.2156	98.2168	98.213	98.1865	98.1317	98.1379	98.1081	98.1326	98.1827	98.2127	98.0164	97.9987	98.0985	98.1154	98.1078	98.0665	98.1289	98.1556	98.1938	98.0115
	GCA_004296715.1_ASM429671v1_genomic	95.8017	95.6252	95.6719	97.6156	97.5706	98.0343	98.0844	98.0683	98.0685	98.0625	98.0672	98.0621	97.9975	98.0035	98.0358	98.0715	97.9932	97.9751	98.0587	98.0513	98.0256	98.1846	98.1911	97.7408	97.8241	98.0086	98.0195	98.1338	98.1576	98.1606	98.1686	98.1917	98.0644	98.0676	98.0612	98.0944	98.1324	98.1908	97.944	97.9269	97.9809	98.0062	97.9124	97.919	97.9744	98.0384	98.0245	97.8969
	GCA_020423065.1_ASM2042306v1_genomic	95.781	95.6423	95.6786	97.7744	97.7802	98.1309	98.1382	98.1241	98.122	98.1738	98.1475	98.1338	98.0131	98.1331	98.1215	98.1651	97.9886	97.9968	98.1395	98.1323	98.1098	97.9214	97.8975	97.8569	97.7273	98.2727	98.267	98.2141	98.2042	98.1922	98.1882	98.1789	98.1564	98.1556	98.1256	98.1661	98.1377	98.1649	98.0194	98.1245	98.1132	98.1401	98.1455	98.0857	98.1696	98.2154	98.1948	98.1535
	GCA_037135815.1_ASM3713581v1_genomic	95.7495	95.6005	95.6432	97.7828	97.7498	98.1358	98.1541	98.1416	98.1444	98.159	98.1373	98.1351	98.0249	98.074	98.1146	98.1499	98.0289	98.0107	98.1244	98.118	98.0721	97.909	97.905	97.8837	97.7758	98.3372	98.3719	98.1872	98.1838	98.1745	98.1984	98.2022	98.1191	98.1092	98.071	98.0928	98.103	98.1862	98.0291	98.0536	98.1196	98.1447	98.1376	98.0612	98.1419	98.2019	98.1739	98.1296
	GCA_018095745.1_ASM1809574v1_genomic	95.8108	95.5983	95.6431	97.7873	97.7752	98.0726	98.0889	98.0555	98.0597	98.2736	98.2317	98.2437	98.2146	98.2263	98.2199	98.1955	98.1428	98.1516	98.2293	98.2176	98.1647	97.9281	97.9232	97.815	97.8486	98.0626	98.0488	98.3071	98.3353	98.3378	98.3482	98.3404	98.3571	98.3573	98.2667	98.3128	98.4507	98.3735	98.1338	98.0227	98.1206	98.1338	97.7963	98.0071	97.9253	98.1135	98.0522	97.995
	GCA_037136175.1_ASM3713617v1_genomic	95.9573	95.6848	95.6717	97.8239	97.8075	98.203	98.2536	98.2369	98.2514	98.2165	98.2181	98.2249	98.1834	98.1573	98.1848	98.1767	98.1581	98.1116	98.2087	98.242	98.2173	98.0157	98.0222	97.8248	97.8216	98.1296	98.0739	98.2504	98.2578	98.2353	98.3012	98.3361	98.2852	98.282	98.2766	98.295	98.282	98.2987	98.1596	98.1331	98.1593	98.2153	97.9516	98.0229	97.9925	98.1398	98.1057	98.0609
	GCA_922030705.1_Pectobacterium_versatile_LMG2411_genomic	95.7713	95.634	95.7278	97.7775	97.7768	98.1031	98.1629	98.1528	98.1679	98.1945	98.2015	98.1955	98.2176	98.1951	98.2048	98.2246	98.1917	98.1949	98.1181	98.2322	98.209	97.9294	97.9607	97.8939	97.9344	98.2453	98.2539	98.2432	98.2622	98.2516	98.2373	98.2352	98.244	98.24	98.2412	98.2407	98.2887	98.2459	98.0953	98.1214	98.1671	98.2274	98.1188	98.1265	98.08	98.1726	98.1603	98.1019
	GCA_013449405.1_ASM1344940v1_genomic	95.8069	95.5937	95.7638	97.768	97.7907	98.2843	98.3233	98.3313	98.3327	98.1966	98.1865	98.1605	98.1668	98.137	98.1873	98.1642	98.1111	98.1021	98.1182	98.2092	98.2001	97.9168	97.9065	97.8399	97.8505	98.0796	98.0987	98.262	98.285	98.2701	98.235	98.24	98.2691	98.267	98.2075	98.2064	98.2214	98.2459	98.1018	98.1649	98.1168	98.139	98.1578	98.1497	98.1212	98.2757	98.2547	98.0894
	GCA_037136795.1_ASM3713679v1_genomic	95.8434	95.5647	95.6627	97.7975	97.7923	98.2604	98.248	98.2813	98.2708	98.1752	98.1643	98.1862	98.1728	98.1608	98.1572	98.2186	98.0842	98.0867	98.2372	98.2273	98.2012	97.9327	97.9127	97.8767	97.7956	98.1815	98.1558	98.2357	98.265	98.2656	98.2701	98.2757	98.2434	98.2341	98.2278	98.27	98.233	98.3105	98.1077	98.123	98.1186	98.136	98.054	98.1084	98.003	98.1803	98.0856	97.9947
	GCA_002921235.2_ASM292123v2_genomic	95.867	95.6219	95.7016	97.7159	97.7404	98.2213	98.2245	98.2079	98.2074	98.1271	98.0796	98.0821	98.1088	98.0944	98.087	98.1002	98.0691	98.0611	98.2237	98.1939	98.1926	97.8362	97.8541	97.8621	97.7232	98.1213	98.0886	98.2931	98.3096	98.3052	98.2489	98.2613	98.2196	98.2278	98.186	98.1242	98.241	98.2656	98.1221	98.1055	98.0841	98.1255	98.1566	98.1039	98.047	98.2241	98.1195	98.1288
	GCA_013449605.1_ASM1344960v1_genomic	95.8034	95.6279	95.6472	97.904	97.9056	97.9888	98.0111	97.9972	98.0259	98.2306	98.2016	98.2076	98.1968	98.2172	98.1826	98.224	98.2453	98.2415	98.1813	98.2437	98.1748	97.9067	97.9024	98.195	97.8159	97.9551	97.9503	98.1907	98.2182	98.197	98.1259	98.1232	98.2134	98.2016	98.1536	98.1959	98.1638	98.0825	97.9996	98.0173	98.0482	98.06	97.8479	97.9449	97.8234	97.9704	97.939	97.9953
	GCA_922011655.1_Pectobacterium_versatile_CFBP7359.1_genomic	95.8888	95.6386	95.6799	97.9557	97.9397	97.9715	98.0115	98.0019	98.0099	98.2451	98.2063	98.2089	98.2025	98.2377	98.1953	98.2516	98.2578	98.2706	98.1741	98.2451	98.2205	97.9743	97.9572	98.1847	97.8666	97.9359	97.9289	98.237	98.2487	98.2228	98.096	98.1117	98.2469	98.2603	98.1769	98.2103	98.1622	98.1191	98.0372	98.0473	98.0517	98.0591	97.7851	97.9044	97.806	98.0031	97.9184	97.9558
	GCA_922011605.1_Pectobacterium_versatile_A792-S21-N17_genomic	95.8159	95.6445	95.6327	97.8954	97.9195	98.044	98.0831	98.0727	98.0774	98.1972	98.2073	98.1874	98.1745	98.1723	98.1927	98.2337	98.1508	98.1873	98.194	98.2643	98.2222	98.0056	98.0059	98.0383	97.8592	98.0129	97.994	98.2501	98.2399	98.2249	98.1133	98.1345	98.2393	98.2409	98.1609	98.2419	98.2341	98.1543	98.0292	98.0841	98.1106	98.0593	97.9269	97.8362	97.9108	97.9587	97.9292	97.9225
	GCA_922031085.1_Pectobacterium_versatile_A197-S18-M16_genomic	95.8641	95.6019	95.674	97.9917	97.9991	98.0129	98.0458	98.0507	98.0617	98.2177	98.189	98.2045	98.2023	98.2406	98.2408	98.2175	98.1843	98.2112	98.178	98.2276	98.1844	97.976	97.9597	98.0724	97.8187	97.9368	97.9283	98.2433	98.2371	98.2298	98.1131	98.118	98.2339	98.2458	98.1991	98.1963	98.1975	98.1045	97.9842	98.0221	98.0498	98.0752	97.8889	97.8904	97.8974	98.0166	97.9199	97.9297
	GCA_004296765.1_ASM429676v1_genomic	95.8266	95.5363	95.6176	97.6152	97.63	97.9142	97.9332	97.9576	97.9515	98.1848	98.1728	98.1757	98.1887	98.1577	98.1833	98.1988	98.1258	98.1103	98.1376	98.1631	98.1325	97.8256	97.8514	97.8201	97.8846	97.8627	97.8395	98.0334	98.0173	98.0294	97.9333	97.9506	98.0669	98.0694	97.9386	98.0225	98.0447	97.9458	97.8977	97.991	98.0373	97.9559	97.8732	97.9088	97.8938	97.9794	97.8851	97.9246
	GCA_013449675.1_ASM1344967v1_genomic	95.8931	95.7028	95.6999	97.7881	97.7789	98.0509	98.0592	98.0393	98.0399	98.3543	98.3362	98.3702	98.3556	98.321	98.3079	98.3285	98.3713	98.411	98.3654	98.3642	98.3476	97.9751	97.9709	97.9542	98.0555	98.0504	98.0162	98.3036	98.2998	98.2798	98.2784	98.2599	98.3073	98.3091	98.3219	98.3069	98.2565	98.2698	98.0942	98.1183	98.2336	98.2419	98.0279	98.0598	98.0645	98.1326	98.1103	98.1112
	GCA_016949035.1_ASM1694903v1_genomic	95.8624	95.6597	95.6754	97.8017	97.8371	98.0175	98.0704	98.068	98.0641	98.3383	98.3565	98.3393	98.3952	98.3065	98.3334	98.3493	98.3579	98.3706	98.3304	98.4074	98.3574	97.9823	97.9655	97.8711	98.0099	98.028	97.955	98.2591	98.2323	98.2486	98.2059	98.2347	98.3102	98.3006	98.2791	98.2314	98.2574	98.2195	98.0749	98.1083	98.1861	98.1823	98.0333	98.0532	98.0242	98.0895	98.1236	98.0687
	GCA_018141505.2_ASM1814150v2_genomic	95.8282	95.578	95.6521	97.7819	97.7835	98.0539	98.1001	98.1004	98.0873	98.2168	98.2046	98.1912	98.1981	98.1547	98.1854	98.2082	98.2244	98.2304	98.2488	98.255	98.2753	97.9241	97.9231	97.8331	97.9643	98.0193	97.9845	98.1672	98.1711	98.138	98.0781	98.082	98.183	98.2032	98.1872	98.2072	98.2044	98.1365	98.0727	97.9761	98.0827	98.0594	97.9189	97.9821	98.0397	97.9639	98.0718	98.0554
	GCA_037136095.1_ASM3713609v1_genomic	95.7895	95.6104	95.6909	97.8099	97.8119	98.1179	98.1327	98.14	98.1567	98.2838	98.2702	98.2791	98.3105	98.2836	98.287	98.2906	98.3095	98.3303	98.3019	98.3725	98.337	98	97.9925	97.9478	98.087	98.0999	98.0823	98.2517	98.2562	98.2596	98.1761	98.1863	98.2428	98.2547	98.2537	98.3054	98.2806	98.2574	98.129	98.1704	98.1877	98.2903	97.9409	98.0752	97.9313	98.0947	98.1306	98.1026
	GCA_003121765.1_ASM312176v1_genomic	95.8719	95.6694	95.7144	97.7666	97.789	98.0191	98.0547	98.0457	98.0697	98.334	98.3416	98.3374	98.3267	98.3317	98.3028	98.312	98.3414	98.3492	98.3348	98.3849	98.3771	97.9768	97.9474	98.0074	98.0238	98.0125	97.9946	98.1315	98.1595	98.1425	98.1424	98.1362	98.1916	98.1769	98.1192	98.2593	98.198	98.1394	98.0362	98.1632	98.0916	98.1173	97.9507	97.9206	97.9311	97.9921	98.0144	98.017
	GCA_003096475.1_ASM309647v1_genomic	95.802	95.6905	95.7533	97.7439	97.7343	97.9614	97.9778	97.9819	97.9601	98.196	98.1382	98.1754	98.1549	98.1837	98.1679	98.194	98.1836	98.1917	98.2853	98.271	98.2539	97.8699	97.8574	97.9549	98.0002	97.9307	97.9041	98.1817	98.1745	98.1814	98.1066	98.1122	98.1748	98.1792	98.1084	98.1743	98.1174	98.1239	98.0006	98.0419	98.036	98.05	97.9526	97.8625	97.9537	97.932	97.8618	98.0229
	GCA_922019785.1_Pectobacterium_versatile_A82-S18-O15_genomic	95.907	95.6489	95.7156	97.8112	97.8382	98.0456	98.0564	98.065	98.0538	98.3284	98.2845	98.2917	98.2705	98.2632	98.3053	98.2763	98.2399	98.2398	98.4411	98.3554	98.3556	97.9263	97.9307	98.012	98.0058	97.9538	97.9267	98.1716	98.1986	98.1737	98.1829	98.1995	98.2494	98.2417	98.1967	98.2336	98.2265	98.1949	98.104	98.0523	98.1425	98.181	97.9269	97.9782	97.9941	97.9752	97.9733	98.0614
	GCA_004296665.1_ASM429666v1_genomic	95.8103	95.6244	95.6769	97.6846	97.6852	97.9655	97.9805	97.9782	97.965	98.3105	98.254	98.3053	98.312	98.2877	98.2924	98.3335	98.3865	98.3648	98.3255	98.3407	98.3152	97.7872	97.7922	97.8516	98.099	97.9784	97.9505	98.2053	98.2268	98.2256	98.1338	98.1275	98.2256	98.211	98.1761	98.2829	98.1858	98.1267	97.95	97.9875	98.0252	98.0189	97.8656	97.8953	97.9705	97.9094	97.9218	97.9612
	GCA_922013315.1_Pectobacterium_versatile_LMG2412_genomic	95.9048	95.6856	95.754	97.7262	97.7229	97.9759	98.007	97.9829	98.0091	98.2904	98.2905	98.2775	98.2674	98.2897	98.2791	98.2931	98.3476	98.3477	98.3356	98.3264	98.3242	97.9528	97.9503	97.9797	98.1278	98.0223	98.007	98.2852	98.3089	98.2904	98.1771	98.2193	98.2611	98.2421	98.2098	98.2484	98.2165	98.1961	98.0645	98.096	98.1107	98.1259	97.9122	97.9498	97.9745	98.0053	97.9755	97.9638
	GCA_922021695.1_Pectobacterium_versatile_A96-S13-F16_genomic	95.7785	95.7216	95.7037	97.8442	97.879	98.1142	98.1516	98.1434	98.1373	98.3584	98.3663	98.3651	98.359	98.365	98.3526	98.3513	98.2516	98.2541	98.2762	98.3235	98.3139	98.042	98.0548	97.9861	97.9336	98.0877	98.0637	98.203	98.2231	98.2117	98.1627	98.1943	98.2086	98.214	98.2018	98.2294	98.3067	98.2065	98.0923	98.1743	98.1907	98.1777	98.0723	98.0214	98.0024	98.0723	98.1044	98.0903
	GCA_016949955.1_ASM1694995v1_genomic	95.8974	95.5724	95.5971	97.8099	97.8037	98.101	98.1424	98.1492	98.1483	98.2624	98.2799	98.2894	98.2799	98.2776	98.2994	98.2699	98.1567	98.1534	98.2401	98.2701	98.2256	98.0334	98.0182	97.9953	97.8817	98.0132	97.9539	98.1235	98.0975	98.0814	98.076	98.0802	98.1198	98.1207	98.12	98.1775	98.1624	98.1513	98.0744	98.1021	98.1339	98.1154	98.0441	98.0556	97.9781	98.0578	98.0784	98.0957
	GCA_922015415.1_Pectobacterium_versatile_A59-S3-O15_genomic	95.88	95.6569	95.683	97.9198	97.8947	97.9827	98.0165	98.045	98.0282	98.3091	98.3049	98.3087	98.3171	98.2609	98.3052	98.2991	98.2327	98.2126	98.3146	98.3043	98.2702	97.996	97.9977	98.092	97.9894	97.9718	97.9634	98.186	98.1895	98.1718	98.1223	98.1272	98.2028	98.1858	98.1991	98.1663	98.1823	98.1408	98.081	98.1111	98.1237	98.1396	97.9665	98.0576	97.9931	98.0528	97.9976	98.0378
	GCA_013449655.1_ASM1344965v1_genomic	95.7831	95.5816	95.6049	97.8425	97.8638	97.9829	98.0256	98.0273	98.0189	98.2889	98.2831	98.2914	98.2851	98.2823	98.28	98.2869	98.1898	98.1826	98.2722	98.2979	98.2809	97.9739	97.9685	98.0164	97.8633	98.0203	97.9909	98.096	98.0676	98.0721	98.0998	98.0834	98.1102	98.1062	98.1153	98.1442	98.1372	98.1107	98.0313	98.0708	98.112	98.0823	97.9552	97.9999	97.9104	98.0345	98.0115	98.0345
	GCA_020406615.1_ASM2040661v1_genomic	95.8687	95.609	95.5583	97.7864	97.8032	98.0136	98.028	98.0152	98.0421	98.1803	98.1378	98.1451	98.1618	98.1608	98.1344	98.1531	98.1332	98.1482	98.17	98.2377	98.2008	97.8866	97.8974	98.1271	97.8181	97.9268	97.9431	98.1071	98.1378	98.1312	98.139	98.1538	98.1367	98.1306	98.0816	98.1018	98.0706	98.0663	98.0551	98.0974	98.0612	98.0621	97.9195	97.93	97.8844	97.9583	97.9342	97.9996
	GCA_922022605.1_Pectobacterium_versatile_A619-S1-N17_genomic	95.7612	95.6187	95.587	97.8988	97.9071	97.996	98.0197	98.0484	98.0327	98.1944	98.2115	98.2404	98.1235	98.1543	98.2058	98.2317	98.1406	98.1397	98.1844	98.2395	98.1979	98.0366	98.0182	98.1042	97.8455	98.0016	97.9407	98.1394	98.1604	98.1352	98.0813	98.0899	98.1851	98.1714	98.1343	98.1485	98.1927	98.1381	98.0517	98.0623	98.0549	98.0701	97.9079	97.9352	97.972	97.9702	97.9876	98.0157
	GCA_020406785.1_ASM2040678v1_genomic	95.8758	95.6178	95.6962	97.8426	97.8423	97.9807	98.0112	97.9962	98.0063	98.1859	98.1889	98.1819	98.1444	98.1641	98.1883	98.146	98.0881	98.1232	98.1815	98.2148	98.162	97.9819	97.969	98.2241	97.8502	97.9567	97.9265	98.1424	98.1353	98.1489	98.0999	98.0881	98.0889	98.0831	98.0571	98.0644	98.1086	98.1041	98.0089	98.0785	98.0601	98.0399	97.9686	97.9695	97.9355	97.973	97.9576	97.9722
	GCA_922011615.1_Pectobacterium_versatile_A139-S21-M15_genomic	95.8656	95.6211	95.6854	97.8857	97.8477	97.9815	98.0036	97.9953	97.9938	98.2596	98.2521	98.2424	98.2421	98.2487	98.2723	98.2537	98.2304	98.2188	98.3116	98.3066	98.2991	97.9747	97.9645	98.0855	98.0111	97.9605	97.9714	98.1857	98.1772	98.1863	98.0549	98.0549	98.1352	98.1384	98.1427	98.1852	98.1675	98.0312	98.0308	98.0624	98.0761	98.0863	97.9729	97.9577	97.9367	98.0102	97.9848	98.0422
	GCA_922022005.1_Pectobacterium_versatile_A102-S1-F16_genomic	95.8873	95.6565	95.6524	97.9486	97.9673	98.1304	98.1692	98.1393	98.1483	98.2745	98.2491	98.2728	98.2586	98.2477	98.2473	98.2423	98.2289	98.227	98.3026	98.3333	98.301	98.0041	97.9942	98.1943	97.8954	98.0346	98.0497	98.2735	98.2893	98.2826	98.1611	98.1823	98.2968	98.2907	98.2081	98.2838	98.2896	98.1635	98.1345	98.1239	98.1782	98.1703	97.9583	98.0392	98.0583	98.0388	98.0165	98.0298
	GCA_004296675.1_ASM429667v1_genomic	95.8211	95.6511	95.6671	97.8304	97.8409	98.0594	98.0533	98.0759	98.0625	98.1938	98.1931	98.1687	98.1547	98.1472	98.167	98.1738	98.1051	98.0859	98.1713	98.1648	98.1328	97.9803	97.9849	97.9493	97.8431	98.0625	98.0068	98.0823	98.109	98.0865	98.1136	98.1196	98.0301	98.0355	98.073	98.0714	98.146	98.1531	98.1102	98.1373	98.1379	98.1512	98.0785	98.0383	98.1136	98.002	98.0553	98.1402
	GCA_020865565.1_ASM2086556v1_genomic	95.6962	95.6417	95.5841	97.747	97.8242	98.0586	98.0409	98.0208	98.0285	98.1911	98.1765	98.1669	98.1863	98.1602	98.152	98.2221	98.0998	98.0833	98.1739	98.1667	98.1642	97.9826	97.9749	97.958	97.8415	98.0693	98.0124	98.0358	98.0876	98.0813	98.0989	98.0927	98.0485	98.0604	98.041	98.0909	98.1337	98.1298	98.0772	98.1421	98.1247	98.1719	98.065	98.027	98.0817	97.9717	98.0669	98.1233
	GCA_922013185.1_Pectobacterium_versatile_A385-S18-F17_genomic	95.8128	95.5955	95.6232	97.6776	97.7059	97.9129	97.9546	97.976	97.9785	98.1108	98.1078	98.1228	98.0434	98.0347	98.1024	98.0991	98.0094	98.0342	98.038	98.1073	98.0588	97.9464	97.9332	97.8714	97.7927	97.9425	97.8844	98.0122	98.0253	98.018	97.975	98.018	98.1529	98.1429	98.0398	98.0713	98.0646	98.0496	98.0053	97.9637	98.0691	98.0213	97.8168	97.8928	97.9581	97.9465	97.9832	97.9396
	GCA_922011735.1_Pectobacterium_versatile_A550-S10-A17_genomic	95.7554	95.6171	95.6816	97.7578	97.7681	97.9504	97.9608	97.9629	97.9728	98.0809	98.0566	98.0505	98.0258	97.9943	98.043	98.0426	98.0001	98.0322	98.0949	98.0614	98.0252	97.8874	97.9296	98.0326	97.7935	97.9158	97.9234	97.9675	97.9945	97.9863	97.9406	97.9442	97.9131	97.9244	97.9882	97.9473	97.9689	97.9689	97.9009	98.0261	98.0542	97.9698	97.8938	97.8983	97.9	97.9141	97.9809	97.9711
	GCA_922022125.1_Pectobacterium_versatile_A18-GEAV-M15_genomic	95.7359	95.5528	95.5825	97.8376	97.8276	97.9488	97.9835	98.0082	97.9916	98.1032	98.0894	98.1142	98.0697	98.0899	98.0974	98.1093	98.0339	98.0292	98.1852	98.1386	98.1203	97.9255	97.9268	98.0474	97.7807	97.9125	97.902	98.0779	98.0764	98.0678	98.0299	98.0075	98.0369	98.0298	98.0201	98.0089	98.0827	98.0565	97.948	97.9675	98.0051	97.9966	97.9338	97.9018	97.8951	97.9552	97.9231	98.0131
	GCA_922016765.1_Pectobacterium_versatile_A482-MFV-J17_genomic	95.7853	95.6711	95.6788	97.8295	97.8554	97.9036	97.9564	97.9478	97.9744	98.1869	98.1404	98.124	98.1588	98.1838	98.1523	98.1829	98.094	98.0674	98.1363	98.132	98.1301	97.9382	97.9712	98.0431	97.8043	97.9414	97.9507	98.0447	98.1029	98.0834	98.0157	98.0214	98.0097	98.0299	98.0396	98.0661	98.0405	98.0453	98.0025	98.0629	98.0331	98.0824	97.9295	97.9157	97.9659	97.9372	97.9403	97.9789
	GCA_037136195.1_ASM3713619v1_genomic	95.628	95.5854	95.6168	97.7935	97.7443	97.8569	97.9183	97.9029	97.9052	98.0803	98.0422	98.0634	97.9277	97.9959	98.0489	98.0325	98.0042	98.0125	98.0558	98.077	98.0335	97.8012	97.787	97.9688	97.7398	97.8084	97.7697	97.9899	97.9912	98.0061	97.9837	97.9456	97.9826	98.0008	97.9843	98.0107	98.032	98.0127	97.9725	98.0044	97.9826	97.9969	97.8149	97.8441	97.9001	97.8838	97.8863	97.9532
	GCA_035067345.1_ASM3506734v1_genomic	95.6183	95.4554	95.4745	97.0269	97.0155	97.3165	97.3853	97.3782	97.3756	97.3695	97.3392	97.3674	97.3583	97.3718	97.3499	97.3634	97.4118	97.3643	97.3289	97.3986	97.3702	97.3755	97.3513	97.1696	97.4354	97.3276	97.3205	97.4788	97.4699	97.4632	97.5037	97.4218	97.451	97.4295	97.4391	97.4842	97.5	97.468	97.2999	97.2399	97.2625	97.2651	97.1985	97.1146	97.2328	97.3033	97.2365	97.2569
	GCA_035067025.1_ASM3506702v1_genomic	95.6549	95.4384	95.4631	96.9718	97.0176	97.3536	97.3951	97.3951	97.3724	97.3857	97.3829	97.3836	97.3679	97.376	97.3634	97.3978	97.4105	97.3771	97.4241	97.4848	97.4083	97.3837	97.3695	97.1638	97.4521	97.3445	97.3488	97.4854	97.4781	97.4747	97.5205	97.4611	97.4624	97.4708	97.4276	97.4748	97.4877	97.4672	97.2924	97.2537	97.3443	97.3169	97.1762	97.2504	97.1473	97.2985	97.2493	97.2359
	GCA_035067165.1_ASM3506716v1_genomic	95.5883	95.4206	95.4534	96.9869	97.0108	97.3096	97.3952	97.3918	97.38	97.404	97.3848	97.4155	97.3672	97.3633	97.3801	97.4248	97.3601	97.3666	97.3995	97.4392	97.3826	97.3706	97.354	97.1656	97.4491	97.3592	97.3467	97.4885	97.4932	97.4911	97.5149	97.454	97.4735	97.4714	97.4239	97.4699	97.4656	97.4734	97.3083	97.2545	97.3352	97.2984	97.2247	97.2009	97.2369	97.2783	97.2516	97.2153
	GCA_035067045.1_ASM3506704v1_genomic	95.6481	95.4442	95.4989	96.9886	96.9866	97.2885	97.3711	97.3815	97.3652	97.3803	97.3712	97.3945	97.3689	97.3522	97.3607	97.3923	97.3552	97.3665	97.3994	97.4317	97.3743	97.3907	97.3691	97.1751	97.4284	97.3749	97.3461	97.4919	97.4824	97.4942	97.5106	97.4535	97.4677	97.4653	97.4373	97.4764	97.4849	97.4552	97.3022	97.2626	97.3372	97.3049	97.2299	97.2234	97.2262	97.2846	97.2616	97.2285
	GCA_022507255.1_ASM2250725v1_genomic	95.7319	95.5361	95.5962	97.4208	97.4366	97.6912	97.7143	97.7165	97.6986	97.7787	97.759	97.7326	97.7545	97.6675	97.7256	97.7415	97.6696	97.7011	97.8601	97.8354	97.8116	97.6672	97.6661	97.4469	97.6323	97.6753	97.6976	97.7591	97.776	97.7845	97.6861	97.7076	97.7601	97.7614	97.7851	97.8356	97.8421	97.8012	97.6346	97.6021	97.6402	97.676	97.5674	97.5345	97.5882	97.5536	97.6457	97.5839
	GCA_020406735.1_ASM2040673v1_genomic	95.7319	95.5361	95.5962	97.4208	97.4366	97.6912	97.7143	97.7165	97.6986	97.7787	97.759	97.7326	97.7545	97.6675	97.7256	97.7415	97.6696	97.7011	97.8601	97.8354	97.8116	97.6672	97.6661	97.4469	97.6323	97.6753	97.6976	97.7591	97.776	97.7845	97.6861	97.7076	97.7601	97.7614	97.7851	97.8356	97.8421	97.8012	97.6346	97.6021	97.6402	97.676	97.5674	97.5345	97.5882	97.5536	97.6457	97.5839
	GCA_018094705.1_ASM1809470v1_genomic	95.6965	95.4219	95.5281	97.3265	97.3508	97.5805	97.5846	97.5933	97.5855	97.7419	97.685	97.7172	97.767	97.7132	97.7375	97.7076	97.7513	97.7604	97.7096	97.7597	97.7251	97.5472	97.5637	97.3914	97.7803	97.6068	97.5721	97.7851	97.7976	97.8035	97.7891	97.7971	97.8716	97.8853	97.7902	97.8287	97.8129	97.8713	97.5866	97.5222	97.5538	97.5665	97.4819	97.4386	97.4903	97.5943	97.5626	97.4889
	GCA_922035905.1_Pectobacterium_versatile_C11_genomic	95.6193	95.377	95.4104	97.2851	97.2395	97.3782	97.4412	97.4651	97.4676	97.525	97.5302	97.5223	97.4739	97.4824	97.4944	97.5148	97.5074	97.5013	97.5702	97.558	97.5679	97.4933	97.4881	97.2107	97.4383	97.3855	97.3605	97.5096	97.4885	97.4603	97.4208	97.4517	97.5713	97.5689	97.5234	97.5776	97.5736	97.5629	97.4121	97.3499	97.431	97.4355	97.2506	97.2501	97.3108	97.3621	97.3944	97.4125
	GCA_922011595.1_Pectobacterium_versatile_A80-S18-O15_genomic	95.7785	95.5271	95.5851	97.2026	97.1933	97.4831	97.5225	97.5215	97.5222	97.5432	97.5344	97.5375	97.5372	97.4742	97.5164	97.523	97.5284	97.5168	97.5946	97.6052	97.5887	97.4747	97.4542	97.339	97.5608	97.485	97.46	97.6682	97.6893	97.6912	97.634	97.6458	97.6515	97.6468	97.6357	97.6334	97.6191	97.675	97.4731	97.4816	97.4661	97.4828	97.396	97.4153	97.4609	97.4429	97.4615	97.474
	GCA_016495705.1_ASM1649570v1_genomic	95.7177	95.4653	95.5949	97.1352	97.1415	97.4256	97.4584	97.441	97.4543	97.5201	97.5071	97.4796	97.4772	97.4667	97.4647	97.4832	97.4875	97.505	97.5444	97.5282	97.5024	97.4012	97.3997	97.2112	97.5649	97.4209	97.4175	97.6198	97.6492	97.6125	97.4893	97.5466	97.6334	97.6259	97.5764	97.5735	97.5516	97.5424	97.4042	97.4232	97.3898	97.4338	97.3076	97.3025	97.3806	97.3599	97.3899	97.4095
	GCA_018094745.1_ASM1809474v1_genomic	95.7483	95.5092	95.634	97.1376	97.1507	97.4246	97.4723	97.4525	97.4831	97.6192	97.5497	97.5806	97.5794	97.5541	97.6165	97.5696	97.524	97.5339	97.5547	97.6137	97.5977	97.5105	97.5033	97.2552	97.6011	97.4523	97.4058	97.5892	97.6132	97.5941	97.5593	97.5784	97.6755	97.6934	97.6341	97.6558	97.6337	97.621	97.5196	97.4914	97.4692	97.4851	97.3286	97.3639	97.3402	97.4566	97.3971	97.4036
	GCA_037135795.1_ASM3713579v1_genomic	95.7655	95.535	95.5125	97.1413	97.1192	97.4499	97.4816	97.4662	97.4674	97.4501	97.4908	97.4862	97.4725	97.4567	97.4523	97.4943	97.4549	97.4898	97.4858	97.4797	97.4999	97.471	97.4616	97.0967	97.4742	97.4482	97.3945	97.5347	97.5368	97.5443	97.5357	97.5278	97.5789	97.5696	97.502	97.6122	97.6257	97.5642	97.4188	97.337	97.378	97.3965	97.3115	97.2487	97.2671	97.3729	97.3942	97.3478
	GCA_023914135.1_ASM2391413v1_genomic	95.7887	95.6098	95.6372	97.1309	97.1494	97.4363	97.4498	97.4397	97.4481	97.4773	97.4839	97.472	97.4698	97.4561	97.4681	97.4868	97.5036	97.47	97.4746	97.5233	97.4604	97.455	97.4249	97.277	97.5126	97.4271	97.4353	97.6332	97.6352	97.6359	97.6145	97.5955	97.6144	97.6027	97.5457	97.6071	97.5435	97.6131	97.4253	97.3944	97.3376	97.3958	97.3134	97.331	97.3344	97.4019	97.3457	97.3683
[truncated: 57 more columns]

## Sheet: TableS6
Table S6: Pseudomonas species average nucleotide identity
		GCF_004124255.1_ASM412425v1_genomic	GCF_900141925.1_IMG-taxon_2663762797_annotated_assembly_genomic	GCF_008693965.1_ASM869396v1_genomic	GCF_007830155.1_ASM783015v1_genomic	GCF_014646755.1_ASM1464675v1_genomic	GCF_008638345.1_ASM863834v1_genomic	GCF_003797945.1_ASM379794v1_genomic	GCF_008638305.1_ASM863830v1_genomic	GCF_001411475.1_ASM141147v1_genomic	GCF_000939975.1_PRJEB5504_assembly_1_genomic	GCF_012033695.1_ASM1203369v1_genomic	GCF_016812185.1_ASM1681218v1_genomic	GCF_007858365.1_ASM785836v1_genomic	GCF_900188155.1_IMG-taxon_2671180091_annotated_assembly_genomic	GCF_900682675.2_P_marincola_YSy11_v2_genomic	GCF_005250605.1_ASM525060v1_genomic	GCF_001991015.1_ASM199101v1_genomic	GCF_007665635.1_ASM766563v1_genomic	GCF_036884265.1_Pseudomonas_psychrotolerans_MLY92_genomic	GCF_022810315.1_ASM2281031v1_genomic	GCF_900105995.1_IMG-taxon_2667527387_annotated_assembly_genomic	GCF_900115715.1_IMG-taxon_2663762798_annotated_assembly_genomic	GCF_900109175.1_IMG-taxon_2663762776_annotated_assembly_genomic	GCF_900105885.1_IMG-taxon_2667527223_annotated_assembly_genomic	GCF_000806415.1_ASM80641v1_genomic	GCF_015070855.1_ASM1507085v1_genomic	GCF_021726475.1_ASM2172647v1_genomic	GCF_900103845.1_IMG-taxon_2663762768_annotated_assembly_genomic	GCF_019097855.1_ASM1909785v1_genomic	GCF_014635625.1_ASM1463562v1_genomic	GCF_003052585.1_ASM305258v1_genomic	GCF_021432765.1_ASM2143276v1_genomic	GCF_000498575.2_MS-3_genomic	GCF_020831405.1_ASM2083140v1_genomic	GCF_003052605.1_ASM305260v1_genomic	GCF_009932815.1_ASM993281v1_genomic	GCF_002355475.1_ASM235547v1_genomic	GCF_018704125.1_ASM1870412v1_genomic	GCF_007109405.1_ASM710940v1_genomic	GCF_000513835.1_ASM51383v1_genomic	GCF_900106975.1_IMG-taxon_2671180037_annotated_assembly_genomic	GCF_002091635.1_ASM209163v1_genomic	GCF_026686735.1_ASM2668673v1_genomic	GCF_003025345.2_ASM302534v2_genomic	GCF_000006765.1_ASM676v1_genomic	GCF_900104805.1_IMG-taxon_2667527434_annotated_assembly_genomic	GCF_018398425.1_ASM1839842v1_genomic	GCF_013200955.2_ASM1320095v2_genomic
	GCF_004124255.1_ASM412425v1_genomic	100	0	0	0	0	0	0	0	0	0	0	0	0	0	0	0	0	0	0	0	0	0	0	0	0	0	0	0	0	0	0	0	0	0	0	0	0	0	0	0	0	0	0	0	0	0	0	0
	GCF_900141925.1_IMG-taxon_2663762797_annotated_assembly_genomic	0	100	97.9659	79.9344	85.3659	0	0	0	0	0	0	0	0	0	0	77.7634	77.9104	77.9724	77.8793	0	0	0	0	0	0	0	0	0	0	0	0	0	0	0	0	0	0	0	0	0	0	0	0	0	0	0	0	0
	GCF_008693965.1_ASM869396v1_genomic	0	97.9659	100	80.1251	85.2994	0	0	0	0	0	0	0	0	0	0	77.8309	77.8657	78.0032	77.9651	0	0	0	0	0	0	0	0	0	0	0	0	0	0	0	0	0	0	0	0	0	0	0	0	0	0	0	0	0
	GCF_007830155.1_ASM783015v1_genomic	0	79.9344	80.1251	100	79.5303	0	0	0	0	0	0	0	0	0	0	0	0	0	0	0	0	0	0	0	0	0	0	0	0	0	0	0	0	0	0	0	0	0	0	0	0	0	0	0	0	0	0	0
	GCF_014646755.1_ASM1464675v1_genomic	0	85.3659	85.2994	79.5303	100	0	0	0	0	0	0	0	0	0	0	0	0	0	0	0	0	0	0	0	0	0	0	0	0	0	0	0	0	0	0	0	0	0	0	0	0	0	0	0	0	0	0	0
	GCF_008638345.1_ASM863834v1_genomic	0	0	0	0	0	100	78.5644	85.2666	0	79.1173	0	0	0	0	0	0	0	0	0	0	0	0	0	77.5233	77.6387	77.5834	77.6384	77.402	77.573	77.4969	77.643	77.5069	0	0	0	0	0	0	0	0	0	0	0	0	0	0	0	0
	GCF_003797945.1_ASM379794v1_genomic	0	0	0	0	0	78.5644	100	78.3402	0	78.5319	0	0	0	0	0	0	0	0	0	0	0	0	0	0	0	0	0	0	0	0	0	0	0	0	0	0	0	0	0	0	0	0	0	0	0	0	0	0
	GCF_008638305.1_ASM863830v1_genomic	0	0	0	0	0	85.2666	78.3402	100	0	78.8515	0	0	0	0	0	0	0	0	0	0	0	77.3391	0	77.4616	77.2888	77.3447	77.5007	0	0	0	0	0	0	0	0	0	0	0	0	0	0	0	0	0	0	0	0	0
	GCF_001411475.1_ASM141147v1_genomic	0	0	0	0	0	0	0	0	100	0	78.0517	82.687	82.4255	0	78.6604	0	0	0	0	0	0	0	0	0	0	0	0	0	0	0	0	0	0	0	0	0	0	0	0	0	0	0	0	0	0	0	0	0
	GCF_000939975.1_PRJEB5504_assembly_1_genomic	0	0	0	0	0	79.1173	78.5319	78.8515	0	100	0	0	0	77.6403	0	78.6616	78.8767	78.8381	79.02	78.1977	78.1496	79.4034	79.3335	79.4435	79.2631	79.2811	79.2269	79.3444	79.519	78.7705	79.0919	78.9249	78.1985	79.11	78.756	78.987	79.102	78.5277	78.875	78.9484	78.8953	78.7235	78.8719	78.9268	78.7908	79.2677	79.396	79.056
	GCF_012033695.1_ASM1203369v1_genomic	0	0	0	0	0	0	0	0	78.0517	0	100	78.4498	78.2438	0	0	77.785	77.9081	77.8898	77.8568	0	0	78.0831	78.0552	78.0855	78.295	78.047	78.2427	78.1834	78.2679	78.2811	78.1438	78.0764	0	78.0308	78.3677	78.4009	78.4718	78.27	78.3854	78.0539	78.1721	78.2478	78.1314	78.0202	77.9827	78.0221	78.5916	78.462
	GCF_016812185.1_ASM1681218v1_genomic	0	0	0	0	0	0	0	0	82.687	0	78.4498	100	83.5135	78.5044	78.7171	0	0	77.1743	0	0	78.0393	78.1511	78.0186	77.8993	77.8964	77.9421	77.817	78.1441	77.9747	78.065	78.0032	77.7745	78.4955	77.7568	78.4433	78.2282	78.2249	78.275	78.0885	78.221	78.2627	78.2581	77.9969	77.9973	78.1137	77.9129	78.5972	78.7616
	GCF_007858365.1_ASM785836v1_genomic	0	0	0	0	0	0	0	0	82.4255	0	78.2438	83.5135	100	78.3758	78.7971	0	0	0	0	0	0	77.8549	77.7181	77.6276	77.4917	77.5119	77.6479	77.5652	77.9666	78.0134	77.8718	77.6219	78.4751	0	78.2631	78.3013	77.843	78.1394	77.7744	77.8201	77.9868	78.0148	77.8844	77.8281	77.7437	77.5159	78.2885	78.4222
	GCF_900188155.1_IMG-taxon_2671180091_annotated_assembly_genomic	0	0	0	0	0	0	0	0	0	77.6403	0	78.5044	78.3758	100	80.078	0	77.4926	0	0	77.8668	78.0516	78.1633	78.2759	78.144	77.9462	78.3829	78.2612	78.2045	78.2185	78.3643	78.5	78.1212	79.3965	77.8838	79.0716	79.0834	78.4684	78.4742	78.1328	78.1536	78.3605	78.4452	78.1232	78.1263	78.1361	78.255	79.5042	79.1218
	GCF_900682675.2_P_marincola_YSy11_v2_genomic	0	0	0	0	0	0	0	0	78.6604	0	0	78.7171	78.7971	80.078	100	0	0	0	0	77.9841	78.4336	78.3803	78.3215	78.3559	78.1857	78.4663	78.2684	78.2859	78.2888	78.7316	78.5877	78.5567	79.6004	78.2168	79.6197	79.3885	78.6636	78.4645	78.1789	78.161	78.5733	78.6481	78.6267	78.3855	78.3764	78.4154	79.5782	79.4122
	GCF_005250605.1_ASM525060v1_genomic	0	77.7634	77.8309	0	0	0	0	0	0	78.6616	77.785	0	0	0	0	100	89.6741	89.7088	89.1102	78.9764	78.5929	80.6733	80.7437	80.663	80.1134	80.1032	80.3594	80.7132	80.5815	79.3965	79.9314	79.8414	78.7757	80.5529	79.9377	80.1554	80.4939	79.6928	80.6844	80.5821	79.9768	79.9461	79.6379	80.5346	80.3266	80.6305	80.637	80.085
	GCF_001991015.1_ASM199101v1_genomic	0	77.9104	77.8657	0	0	0	0	0	0	78.8767	77.9081	0	0	77.4926	0	89.6741	100	98.3786	92.8392	79.0209	78.4718	80.9358	80.8856	80.8651	80.2684	80.3242	80.506	81.1156	80.7112	79.4811	79.9889	79.9137	78.8578	80.9072	80.1017	80.1083	80.5412	79.5887	80.5937	80.8804	80.3473	80.0231	79.979	80.6777	80.4454	80.9595	80.9117	80.147
	GCF_007665635.1_ASM766563v1_genomic	0	77.9724	78.0032	0	0	0	0	0	0	78.8381	77.8898	77.1743	0	0	0	89.7088	98.3786	100	92.8404	78.8709	78.4886	81.0353	80.9495	80.9971	80.2872	80.3483	80.5181	81.0248	80.6963	79.5047	80.2229	79.9341	78.7526	80.895	80.0276	80.1697	80.7639	79.6543	80.6197	80.9081	80.2813	79.9527	79.8233	80.5686	80.4639	80.889	80.8352	80.2779
	GCF_036884265.1_Pseudomonas_psychrotolerans_MLY92_genomic	0	77.8793	77.9651	0	0	0	0	0	0	79.02	77.8568	0	0	0	0	89.1102	92.8392	92.8404	100	78.8233	78.5395	80.68	80.6737	80.8965	80.106	80.2693	80.5707	80.6548	80.894	79.6473	79.964	79.938	78.792	80.762	79.8416	80.0094	80.5657	79.6496	80.6533	80.6274	80.235	80.0472	79.9254	80.4997	80.4568	80.8226	80.8253	80.166
	GCF_022810315.1_ASM2281031v1_genomic	0	0	0	0	0	0	0	0	0	78.1977	0	0	0	77.8668	77.9841	78.9764	79.0209	78.8709	78.8233	100	78.4554	80.0346	80.0283	80.1322	79.9409	82.0974	82.6436	79.7344	79.8827	79.4056	79.931	81.9117	79.422	79.953	80.0508	79.9446	79.6724	79.1681	79.5087	79.799	79.8805	80.1056	79.2049	79.6159	79.4631	79.9925	80.2359	79.6799
	GCF_900105995.1_IMG-taxon_2667527387_annotated_assembly_genomic	0	0	0	0	0	0	0	0	0	78.1496	0	78.0393	0	78.0516	78.4336	78.5929	78.4718	78.4886	78.5395	78.4554	100	79.7302	79.727	79.6827	79.3486	79.7106	79.7019	79.4172	79.6216	79.4128	79.6328	79.3384	79.2903	79.3315	79.6095	79.5932	79.2871	78.774	79.0106	79.1596	79.5273	79.4758	78.9922	79.2282	79.3582	79.6647	80.1284	80.5685
	GCF_900115715.1_IMG-taxon_2663762798_annotated_assembly_genomic	0	0	0	0	0	0	0	77.3391	0	79.4034	78.0831	78.1511	77.8549	78.1633	78.3803	80.6733	80.9358	81.0353	80.68	80.0346	79.7302	100	92.9458	88.4204	82.8044	82.6925	83.6007	83.261	90.0193	81.3593	82.0579	82.2246	80.8885	88.6741	82.0779	82.1157	81.9676	80.805	81.9447	83.1259	82.08	82.0483	81.2095	82.5297	82.2827	89.6864	83.8446	82.8902
	GCF_900109175.1_IMG-taxon_2663762776_annotated_assembly_genomic	0	0	0	0	0	0	0	0	0	79.3335	78.0552	78.0186	77.7181	78.2759	78.3215	80.7437	80.8856	80.9495	80.6737	80.0283	79.727	92.9458	100	87.9758	82.5554	82.4495	83.2409	83.0106	89.9053	81.1286	81.7834	82.007	80.9338	88.267	81.8971	81.9068	81.8618	80.7898	81.8305	83.0506	81.984	81.8164	81.1705	82.2791	82.1628	89.1212	83.4882	82.7931
	GCF_900105885.1_IMG-taxon_2667527223_annotated_assembly_genomic	0	0	0	0	0	77.5233	0	77.4616	0	79.4435	78.0855	77.8993	77.6276	78.144	78.3559	80.663	80.8651	80.9971	80.8965	80.1322	79.6827	88.4204	87.9758	100	82.9427	82.6116	83.4719	83.3068	87.5124	81.3137	81.9174	82.1624	80.4961	87.4896	81.6689	81.917	82.0643	80.4318	82.3184	83.2821	82.0427	81.7895	81.1449	82.7426	82.4303	88.4373	83.8955	82.5357
	GCF_000806415.1_ASM80641v1_genomic	0	0	0	0	0	77.6387	0	77.2888	0	79.2631	78.295	77.8964	77.4917	77.9462	78.1857	80.1134	80.2684	80.2872	80.106	79.9409	79.3486	82.8044	82.5554	82.9427	100	81.9763	82.7048	82.2221	82.4376	81.0774	81.1095	81.78	79.8452	82.6451	81.1006	81.4528	81.5221	80.3623	81.6045	82.3997	81.4803	81.3147	80.7382	81.6693	81.3734	82.8495	82.2741	81.637
	GCF_015070855.1_ASM1507085v1_genomic	0	0	0	0	0	77.5834	0	77.3447	0	79.2811	78.047	77.9421	77.5119	78.3829	78.4663	80.1032	80.3242	80.3483	80.2693	82.0974	79.7106	82.6925	82.4495	82.6116	81.9763	100	85.3946	82.2275	82.6068	80.7295	81.5584	84.9503	80.2529	82.3139	81.4918	81.3997	81.361	80.4786	81.4003	82.0365	82.0307	81.9197	80.5081	81.7001	81.5454	82.5774	82.8439	81.9131
	GCF_021726475.1_ASM2172647v1_genomic	0	0	0	0	0	77.6384	0	77.5007	0	79.2269	78.2427	77.817	77.6479	78.2612	78.2684	80.3594	80.506	80.5181	80.5707	82.6436	79.7019	83.6007	83.2409	83.4719	82.7048	85.3946	100	82.6971	83.1193	81.0701	81.9745	85.7244	80.5486	83.119	81.7672	82.0143	81.7168	80.4475	82.0035	82.8731	82.4345	82.3149	80.9905	82.2705	81.9209	83.6265	83.5093	82.0338
	GCF_900103845.1_IMG-taxon_2663762768_annotated_assembly_genomic	0	0	0	0	0	77.402	0	0	0	79.3444	78.1834	78.1441	77.5652	78.2045	78.2859	80.7132	81.1156	81.0248	80.6548	79.7344	79.4172	83.261	83.0106	83.3068	82.2221	82.2275	82.6971	100	83.171	80.76	81.4531	81.5748	80.4725	83.1572	82.007	81.8858	82.902	81.5769	82.5262	83.4931	82.4591	82.4608	84.7301	84.9344	84.6558	83.5181	83.4485	82.6912
	GCF_019097855.1_ASM1909785v1_genomic	0	0	0	0	0	77.573	0	0	0	79.519	78.2679	77.9747	77.9666	78.2185	78.2888	80.5815	80.7112	80.6963	80.894	79.8827	79.6216	90.0193	89.9053	87.5124	82.4376	82.6068	83.1193	83.171	100	81.3598	82.0097	82.1234	80.7085	88.1522	81.8008	81.7721	81.7618	80.6139	82.077	82.8764	82.1447	81.8187	81.22	82.4424	82.1362	88.7322	83.4119	82.6087
	GCF_014635625.1_ASM1463562v1_genomic	0	0	0	0	0	77.4969	0	0	0	78.7705	78.2811	78.065	78.0134	78.3643	78.7316	79.3965	79.4811	79.5047	79.6473	79.4056	79.4128	81.3593	81.1286	81.3137	81.0774	80.7295	81.0701	80.76	81.3598	100	80.8202	80.5281	79.9379	80.9983	81.2872	81.369	80.6453	79.8999	80.4174	80.8148	80.4244	80.5641	80.1168	80.4826	80.3286	81.322	81.4561	81.6104
	GCF_003052585.1_ASM305258v1_genomic	0	0	0	0	0	77.643	0	0	0	79.0919	78.1438	78.0032	77.8718	78.5	78.5877	79.9314	79.9889	80.2229	79.964	79.931	79.6328	82.0579	81.7834	81.9174	81.1095	81.5584	81.9745	81.4531	82.0097	80.8202	100	81.2633	80.2882	81.6641	81.2682	81.3403	80.8799	79.8972	80.8969	81.518	81.3787	81.0068	80.4827	81.1785	81.0299	81.943	82.2213	81.7635
	GCF_021432765.1_ASM2143276v1_genomic	0	0	0	0	0	77.5069	0	0	0	78.9249	78.0764	77.7745	77.6219	78.1212	78.5567	79.8414	79.9137	79.9341	79.938	81.9117	79.3384	82.2246	82.007	82.1624	81.78	84.9503	85.7244	81.5748	82.1234	80.5281	81.2633	100	80.3717	81.829	80.9903	81.1447	81.0428	80.1675	80.9147	81.3829	81.59	81.4691	80.3111	81.2316	80.9844	82.3079	82.0742	81.2788
	GCF_000498575.2_MS-3_genomic	0	0	0	0	0	0	0	0	0	78.1985	0	78.4955	78.4751	79.3965	79.6004	78.7757	78.8578	78.7526	78.792	79.422	79.2903	80.8885	80.9338	80.4961	79.8452	80.2529	80.5486	80.4725	80.7085	79.9379	80.2882	80.3717	100	80.3121	81.3177	81.3971	80.3985	79.9621	80.026	80.414	80.439	80.7673	79.6771	80.2952	80.1983	80.8561	84.1734	81.5775
	GCF_020831405.1_ASM2083140v1_genomic	0	0	0	0	0	0	0	0	0	79.11	78.0308	77.7568	0	77.8838	78.2168	80.5529	80.9072	80.895	80.762	79.953	79.3315	88.6741	88.267	87.4896	82.6451	82.3139	83.119	83.1572	88.1522	80.9983	81.6641	81.829	80.3121	100	81.7633	81.7706	81.921	80.713	81.8661	83.2563	81.9458	81.6912	81.0604	82.2382	82.0011	90.8729	83.2273	82.3786
	GCF_003052605.1_ASM305260v1_genomic	0	0	0	0	0	0	0	0	0	78.756	78.3677	78.4433	78.2631	79.0716	79.6197	79.9377	80.1017	80.0276	79.8416	80.0508	79.6095	82.0779	81.8971	81.6689	81.1006	81.4918	81.7672	82.007	81.8008	81.2872	81.2682	80.9903	81.3177	81.7633	100	88.8443	82.2483	80.7772	80.9831	81.85	81.5303	81.5434	81.3732	81.3248	81.2205	82.1862	83.4174	82.8052
	GCF_009932815.1_ASM993281v1_genomic	0	0	0	0	0	0	0	0	0	78.987	78.4009	78.2282	78.3013	79.0834	79.3885	80.1554	80.1083	80.1697	80.0094	79.9446	79.5932	82.1157	81.9068	81.917	81.4528	81.3997	82.0143	81.8858	81.7721	81.369	81.3403	81.1447	81.3971	81.7706	88.8443	100	81.7466	80.8832	81.2681	82.0929	81.6115	81.6443	80.9175	81.365	81.1664	82.0959	83.5778	82.7189
	GCF_002355475.1_ASM235547v1_genomic	0	0	0	0	0	0	0	0	0	79.102	78.4718	78.2249	77.843	78.4684	78.6636	80.4939	80.5412	80.7639	80.5657	79.6724	79.2871	81.9676	81.8618	82.0643	81.5221	81.361	81.7168	82.902	81.7618	80.6453	80.8799	81.0428	80.3985	81.921	82.2483	81.7466	100	84.147	82.6131	82.8846	81.7143	82.1912	81.8639	82.3242	82.2947	82.2824	83.0639	82.0994
	GCF_018704125.1_ASM1870412v1_genomic	0	0	0	0	0	0	0	0	0	78.5277	78.27	78.275	78.1394	78.4742	78.4645	79.6928	79.5887	79.6543	79.6496	79.1681	78.774	80.805	80.7898	80.4318	80.3623	80.4786	80.4475	81.5769	80.6139	79.8999	79.8972	80.1675	79.9621	80.713	80.7772	80.8832	84.147	100	80.9502	81.2667	80.6757	81.0938	80.5793	80.9959	80.8649	80.989	81.449	81.1516
	GCF_007109405.1_ASM710940v1_genomic	0	0	0	0	0	0	0	0	0	78.875	78.3854	78.0885	77.7744	78.1328	78.1789	80.6844	80.5937	80.6197	80.6533	79.5087	79.0106	81.9447	81.8305	82.3184	81.6045	81.4003	82.0035	82.5262	82.077	80.4174	80.8969	80.9147	80.026	81.8661	80.9831	81.2681	82.6131	80.9502	100	82.7926	82.2257	81.7399	81.0024	82.4181	82.1227	82.0663	83.0736	81.8906
	GCF_000513835.1_ASM51383v1_genomic	0	0	0	0	0	0	0	0	0	78.9484	78.0539	78.221	77.8201	78.1536	78.161	80.5821	80.8804	80.9081	80.6274	79.799	79.1596	83.1259	83.0506	83.2821	82.3997	82.0365	82.8731	83.4931	82.8764	80.8148	81.518	81.3829	80.414	83.2563	81.85	82.0929	82.8846	81.2667	82.7926	100	82.2358	82.2638	81.3058	82.9767	82.5911	83.585	84.069	82.5386
	GCF_900106975.1_IMG-taxon_2671180037_annotated_assembly_genomic	0	0	0	0	0	0	0	0	0	78.8953	78.1721	78.2627	77.9868	78.3605	78.5733	79.9768	80.3473	80.2813	80.235	79.8805	79.5273	82.08	81.984	82.0427	81.4803	82.0307	82.4345	82.4591	82.1447	80.4244	81.3787	81.59	80.439	81.9458	81.5303	81.6115	81.7143	80.6757	82.2257	82.2358	100	81.9106	80.9466	82.1274	81.7918	82.1171	82.6855	82.2626
	GCF_002091635.1_ASM209163v1_genomic	0	0	0	0	0	0	0	0	0	78.7235	78.2478	78.2581	78.0148	78.4452	78.6481	79.9461	80.0231	79.9527	80.0472	80.1056	79.4758	82.0483	81.8164	81.7895	81.3147	81.9197	82.3149	82.4608	81.8187	80.5641	81.0068	81.4691	80.7673	81.6912	81.5434	81.6443	82.1912	81.0938	81.7399	82.2638	81.9106	100	80.8535	82.0403	81.8741	81.9813	82.9278	82.1408
	GCF_026686735.1_ASM2668673v1_genomic	0	0	0	0	0	0	0	0	0	78.8719	78.1314	77.9969	77.8844	78.1232	78.6267	79.6379	79.979	79.8233	79.9254	79.2049	78.9922	81.2095	81.1705	81.1449	80.7382	80.5081	80.9905	84.7301	81.22	80.1168	80.4827	80.3111	79.6771	81.0604	81.3732	80.9175	81.8639	80.5793	81.0024	81.3058	80.9466	80.8535	100	83.0889	83.0174	81.3828	81.4318	81.1715
	GCF_003025345.2_ASM302534v2_genomic	0	0	0	0	0	0	0	0	0	78.9268	78.0202	77.9973	77.8281	78.1263	78.3855	80.5346	80.6777	80.5686	80.4997	79.6159	79.2282	82.5297	82.2791	82.7426	81.6693	81.7001	82.2705	84.9344	82.4424	80.4826	81.1785	81.2316	80.2952	82.2382	81.3248	81.365	82.3242	80.9959	82.4181	82.9767	82.1274	82.0403	83.0889	100	93.8391	82.6252	83.0941	82.0323
	GCF_000006765.1_ASM676v1_genomic	0	0	0	0	0	0	0	0	0	78.7908	77.9827	78.1137	77.7437	78.1361	78.3764	80.3266	80.4454	80.4639	80.4568	79.4631	79.3582	82.2827	82.1628	82.4303	81.3734	81.5454	81.9209	84.6558	82.1362	80.3286	81.0299	80.9844	80.1983	82.0011	81.2205	81.1664	82.2947	80.8649	82.1227	82.5911	81.7918	81.8741	83.0174	93.8391	100	82.3685	82.7769	81.8012
	GCF_900104805.1_IMG-taxon_2667527434_annotated_assembly_genomic	0	0	0	0	0	0	0	0	0	79.2677	78.0221	77.9129	77.5159	78.255	78.4154	80.6305	80.9595	80.889	80.8226	79.9925	79.6647	89.6864	89.1212	88.4373	82.8495	82.5774	83.6265	83.5181	88.7322	81.322	81.943	82.3079	80.8561	90.8729	82.1862	82.0959	82.2824	80.989	82.0663	83.585	82.1171	81.9813	81.3828	82.6252	82.3685	100	83.993	82.8367
	GCF_018398425.1_ASM1839842v1_genomic	0	0	0	0	0	0	0	0	0	79.396	78.5916	78.5972	78.2885	79.5042	79.5782	80.637	80.9117	80.8352	80.8253	80.2359	80.1284	83.8446	83.4882	83.8955	82.2741	82.8439	83.5093	83.4485	83.4119	81.4561	82.2213	82.0742	84.1734	83.2273	83.4174	83.5778	83.0639	81.449	83.0736	84.069	82.6855	82.9278	81.4318	83.0941	82.7769	83.993	100	83.8788
	GCF_013200955.2_ASM1320095v2_genomic	0	0	0	0	0	0	0	0	0	79.056	78.462	78.7616	78.4222	79.1218	79.4122	80.085	80.147	80.2779	80.166	79.6799	80.5685	82.8902	82.7931	82.5357	81.637	81.9131	82.0338	82.6912	82.6087	81.6104	81.7635	81.2788	81.5775	82.3786	82.8052	82.7189	82.0994	81.1516	81.8906	82.5386	82.2626	82.1408	81.1715	82.0323	81.8012	82.8367	83.8788	100
	GCF_019655855.2_ASM1965585v2_genomic	0	0	0	0	0	0	0	0	0	79.3026	78.3562	78.163	77.9322	78.2911	78.7136	80.7295	80.8253	80.9558	80.7638	79.9954	79.9769	83.3563	83.1488	83.3567	82.546	82.2926	83.0061	83.4862	83.1812	81.8122	82.1165	81.7571	80.819	83.2121	82.9895	83.1646	83.2128	81.4845	83.1785	84.1065	82.9487	82.6745	81.7512	82.916	82.5719	83.447	84.4202	85.3993
	GCF_001597285.1_ASM159728v1_genomic	0	0	0	0	0	0	0	0	0	79.1214	78.5667	78.514	78.1132	78.7229	79.1834	80.579	80.4957	80.6745	80.5288	79.8647	80.3238	83.3063	83.1865	83.4141	82.5386	82.2299	82.9449	83.3094	83.1495	82.2461	82.2733	81.7635	81.249	83.0805	83.2374	83.3317	83.1135	81.6236	82.4603	83.5292	82.6956	82.4055	81.7583	82.6229	82.3591	83.4691	84.4439	86.0504
	GCF_002835605.1_ASM283560v1_genomic	0	0	0	0	0	0	0	0	0	78.9994	78.2523	77.9678	78.0705	78.4949	78.6424	79.4581	79.6175	79.7119	79.7134	79.4056	79.4866	81.4101	81.1748	81.3106	80.9234	80.7364	80.9909	80.9716	81.1526	98.502	80.8185	80.6858	79.9364	80.9411	81.1174	81.3046	80.5744	79.7948	80.5044	80.8198	80.5042	80.6399	80.2163	80.539	80.4501	81.1811	81.2796	81.5303
	GCF_014836765.1_ASM1483676v1_genomic	0	0	0	0	0	0	0	0	0	78.5297	78.0125	78.0777	77.766	78.1207	78.2552	78.8801	79.1385	79.1103	79.0327	79.0069	78.8761	80.6261	80.6633	80.5536	81.7062	80.4494	80.4792	80.3318	80.7434	79.8992	80.0723	80.2932	79.4925	80.2309	80.0399	80.0683	79.8213	79.4009	79.6734	80.0277	80.0608	79.8924	79.4588	79.6986	79.8227	80.4815	80.4408	80.5903
	GCF_003696315.1_ASM369631v1_genomic	0	0	0	0	0	0	0	0	0	78.8184	77.8929	77.8361	77.6632	78.4739	78.238	79.4671	79.6826	79.6452	79.5425	82.2873	79.2259	81.4884	81.264	81.266	81.0944	85.7274	84.8145	80.807	81.2873	80.3539	80.9692	84.5651	80.1335	81.1033	80.8683	81.0196	80.4576	80.0794	80.2451	80.7805	80.9674	81.1071	80.0573	80.581	80.4238	81.4259	81.4846	81.0183
	GCF_003935525.1_ASM393552v1_genomic	0	0	0	0	0	0	0	0	0	78.6828	77.9269	77.7082	77.5961	78.2993	78.1442	79.1848	79.1087	79.0562	79.2426	80.873	78.9783	80.3637	80.2382	80.3579	80.5371	82.1317	81.9729	80.1924	80.4549	79.6131	79.9777	81.9091	79.4741	80.1428	80.0553	80.182	79.9303	79.536	79.933	80.1163	80.1121	80.0363	79.4276	79.8263	79.7872	80.3091	80.4517	80.1988
	GCF_900100495.1_IMG-taxon_2663762779_annotated_assembly_genomic	0	0	0	0	0	77.5086	0	77.3862	78.0587	79.0339	78.3918	78.5151	78.2496	79.5397	79.66	80.1441	80.1803	80.1901	80.1077	80.2431	80.1171	83.6398	83.5419	83.0883	81.8958	82.4595	82.9324	83.0498	83.0808	81.2324	82.0549	81.8269	84.2051	82.9068	83.6739	83.2857	82.7201	81.4134	82.284	83.3006	82.5826	82.9179	81.4223	82.7953	82.5407	83.3977	87.0913	83.8978
	GCF_024205225.1_ASM2420522v1_genomic	0	0	0	0	0	77.6427	0	78.0189	77.9061	79.161	78.4893	78.4613	78.2282	78.915	79.5174	80.3431	80.5483	80.5556	80.4711	80.3196	79.9015	82.8912	82.5825	82.779	81.9843	82.2156	82.6893	82.6158	82.5146	81.7618	82.0411	81.6095	81.8121	82.566	88.516	89.6196	82.6816	81.1704	81.9079	83.3232	82.1654	82.3683	81.5495	82.0473	81.9205	82.9379	84.772	83.5595
	GCF_001748265.1_ASM174826v1_genomic	0	0	0	0	0	77.3595	0	0	77.5345	79.2663	78.4136	78.0844	77.7609	78.1553	78.6046	80.9214	81.1693	81.1589	81.0588	79.6842	79.4752	83.1992	82.9166	83.4713	82.5015	82.0347	82.8711	87.0688	82.9139	80.906	81.5206	81.6132	80.511	83.0884	81.977	82.1164	83.2647	81.6752	82.9065	83.882	82.6923	82.3508	85.3709	85.089	84.8149	83.3597	83.7768	82.6091
	GCF_001586155.1_ASM158615v1_genomic	0	0	0	0	0	77.41	0	0	77.579	79.3653	78.4631	78.1556	77.8187	78.1455	78.4965	80.9697	81.2462	81.1446	81.1024	79.7991	79.5453	83.3039	83.0921	83.3759	82.5163	82.2004	82.9972	87.1295	82.9364	80.9035	81.6265	81.5519	80.6247	83.2785	82.0864	82.2154	83.2696	81.7176	82.9941	83.9202	82.6924	82.4649	85.2977	85.0453	84.7952	83.4934	83.802	82.6732
	GCF_900115555.1_IMG-taxon_2671180032_annotated_assembly_genomic	0	0	0	0	0	77.5838	0	0	78.2022	78.8329	78.271	78.6407	78.3859	79.607	79.8924	79.545	79.7925	79.6919	79.6934	79.7781	80.1187	82.368	82.3422	82.1191	81.186	81.5867	81.9468	82.1114	81.9491	81.0202	81.3866	81.1176	83.8016	81.8239	82.4709	82.6071	81.604	80.7046	81.346	82.0758	81.8753	81.9169	80.6123	81.7108	81.5562	82.1561	85.556	83.1579
	GCF_900104265.1_IMG-taxon_2663762796_annotated_assembly_genomic	0	0	0	0	0	77.4917	0	0	77.6355	78.9893	78.4213	78.4026	78.2469	79.0196	79.4039	80.2685	80.4836	80.5319	80.3935	80.0774	79.8761	82.8301	82.5794	82.6403	81.9527	82.0537	82.516	82.665	82.5184	81.6259	81.7682	81.5882	81.5732	82.6085	89.2764	91.6412	82.428	81.0877	81.7882	82.7096	82.1467	82.2513	81.2402	81.8272	81.8124	82.8382	84.3309	83.2991
	GCF_017915135.1_ASM1791513v1_genomic	0	0	0	0	0	77.3899	0	0	78.2662	78.9417	78.5554	78.6534	78.0734	79.0711	79.4454	80.2618	80.4394	80.5095	80.3579	80.0876	79.7733	82.6114	82.461	82.5568	81.8957	82.0477	82.6015	82.6127	82.2744	81.5562	81.7948	81.6998	81.5295	82.2993	87.4435	87.4275	82.3069	81.0276	81.7568	82.6266	82.1891	82.1893	81.2729	81.9677	81.8485	82.6874	84.2611	83.1348
	GCF_015163715.1_ASM1516371v1_genomic	0	0	0	0	0	0	0	0	80.5188	77.9192	78.7929	81.279	81.0444	78.642	79.0027	78.3964	78.5366	78.56	78.4065	78.2795	78.4065	79.6224	79.513	79.3013	79.1159	79.2141	79.1832	79.6852	79.4588	78.9687	79.0202	79.1586	79.4266	79.3292	79.69	79.6689	79.6986	79.2327	79.3898	79.2715	79.7388	79.5354	79.2628	79.5732	79.4467	79.4435	80.1207	80.2251
	GCF_900101185.1_IMG-taxon_2636416191_annotated_assembly_genomic	0	0	0	0	0	0	0	0	80.4871	78.2451	78.9859	81.2495	80.9057	78.5526	79.0072	78.6189	78.658	78.6839	78.7572	78.2461	78.6527	79.5437	79.3129	79.6844	79.2972	79.315	79.3452	79.8291	79.6958	78.9683	79.228	79.3097	79.5701	79.3026	80.1127	79.7999	79.7152	79.0423	79.6494	79.4194	79.6684	79.6922	79.3614	79.7536	79.6411	79.5954	80.2915	80.4185
	GCF_014268455.2_ASM1426845v2_genomic	0	0	0	0	0	0	0	0	80.5935	78.0885	78.7868	81.3309	81.1061	78.7228	78.9566	78.6077	78.7026	78.6225	78.7907	78.1306	78.6533	79.2973	79.3852	79.4225	79.3359	79.1969	79.1671	79.7867	79.3877	78.9354	79.293	79.1358	79.5976	79.2093	79.8024	79.7607	79.8165	79.2844	79.5268	79.3218	79.7614	79.5358	79.2733	79.6589	79.6199	79.4316	80.3455	80.4317
	GCF_016924785.1_ASM1692478v1_genomic	0	0	0	0	0	0	0	0	80.4445	77.9995	78.9017	81.1633	80.9269	78.4523	78.7796	78.251	78.4425	78.5051	78.4028	78.296	78.4155	79.3496	79.2543	79.1665	79.0283	79.1811	79.0773	79.6	79.3477	78.8241	78.9709	78.9919	79.4608	79.1828	79.7317	79.6838	79.6042	79.069	79.097	79.1908	79.5026	79.5051	79.1552	79.2586	79.3996	79.201	80.0874	80.0405
	GCF_900105815.1_IMG-taxon_2639762518_annotated_assembly_genomic	0	0	0	0	0	0	0	0	80.4314	78.1918	78.871	81.2997	80.9036	78.5978	79.0836	78.5024	78.5251	78.4598	78.5106	78.1723	78.6055	79.4714	79.3926	79.3533	79.0971	79.1873	79.1237	79.6617	79.3777	78.9475	79.1046	79.149	79.542	79.1941	79.7573	79.7123	79.5954	79.0885	79.33	79.1745	79.5573	79.5109	79.3064	79.5801	79.507	79.311	80.1589	80.2617
	GCF_019145235.1_ASM1914523v1_genomic	0	0	0	0	0	0	0	0	80.6551	77.5964	78.648	81.4629	80.922	78.5906	79.0236	78.003	78.288	78.3978	78.0671	78.1705	78.5156	78.9729	78.9116	78.8486	78.7153	78.8022	78.7576	79.3368	79.091	78.6784	78.8969	78.7444	79.3101	78.8084	79.4866	79.335	79.2421	78.9644	78.7542	78.6838	79.4895	79.1826	78.7584	78.9766	79.06	78.9673	79.7113	79.9344
	GCF_900103875.1_IMG-taxon_2636416065_annotated_assembly_genomic	0	0	0	0	0	0	0	0	80.6639	77.7901	78.6114	81.4972	80.9777	78.6489	78.8265	77.9949	78.0832	78.0825	78.1847	78.1327	78.2364	79.1108	78.9531	78.9297	78.5949	78.7345	78.8868	79.3611	79.0307	78.5231	78.9165	78.6822	79.2164	78.596	79.3603	79.3057	79.3047	78.937	78.7597	78.8587	79.3576	79.2337	79.0749	79.2626	79.0757	78.9504	79.6224	79.8844
	GCF_018502625.1_ASM1850262v1_genomic	0	0	0	0	0	0	0	0	80.6546	77.7724	78.6626	81.664	80.8092	78.7586	79.061	78.1312	78.3553	78.3658	78.241	78.0849	78.5092	79.2101	79.0464	79.0526	78.7044	78.9105	78.8764	79.4412	79.1115	78.6677	79.0643	78.887	79.3823	78.9588	79.3307	79.453	79.2532	78.9599	78.7715	78.8855	79.4855	79.3932	79.1176	79.3353	79.3039	79.1405	79.6178	80.0152
	GCF_900108595.1_IMG-taxon_2667527230_annotated_assembly_genomic	0	0	0	0	0	0	0	0	79.718	78.2878	78.7321	80.6673	80.1217	78.4747	79.0155	78.8991	79.1613	79.0681	79.0523	78.7087	78.7207	80.3597	80.1353	80.1037	79.5829	79.9672	79.9576	80.4229	80.1842	79.3676	79.9562	79.5322	79.7826	79.8799	80.2426	80.0673	80.0168	79.6843	80.0362	79.9945	80.3914	80.0323	79.8846	80.2712	80.3198	80.2655	80.847	80.6393
	GCF_021271205.1_ASM2127120v1_genomic	0	0	0	0	0	0	0	0	79.7836	77.8906	78.8606	80.4822	80.0793	78.4704	78.5947	78.6422	78.7113	78.7556	78.7781	78.3716	78.6358	79.5363	79.3691	79.3032	79.3266	79.1896	79.2534	79.8027	79.4712	78.889	79.2814	79.1479	79.2578	79.2854	79.7758	79.5769	79.718	79.2874	79.5884	79.5083	79.7109	79.6976	79.2713	79.4586	79.5847	79.3824	80.2547	80.1203
	GCF_014268655.2_ASM1426865v2_genomic	0	0	0	0	0	0	0	0	80.3571	78.1025	79.1726	81.0043	80.5599	78.5599	78.944	78.7179	78.9343	79.0706	78.9205	78.5265	78.8101	79.7618	79.6318	79.6334	79.3322	79.3658	79.5728	79.8757	79.6824	78.9954	79.5379	79.3072	79.5294	79.3389	79.8039	79.6548	79.7132	79.3174	79.5006	79.5033	79.8497	79.798	79.2523	79.7044	79.6937	79.5976	80.2733	80.1467
	GCF_003596405.1_ASM359640v1_genomic	0	0	0	0	0	0	0	0	78.5013	78.3651	78.3165	79.0621	78.8414	78.7972	79.1786	78.7269	78.8469	78.8978	78.9109	78.6773	79.1705	80.4082	80.6089	79.9459	79.5017	79.9739	80.1472	80.771	80.3653	79.4652	79.8876	79.9021	80.9839	79.9249	80.4268	80.5439	80.4462	80.2607	79.8979	80.2916	80.5211	80.7858	79.7987	80.4504	80.3959	80.3474	81.6156	81.3864
	GCF_900105355.1_IMG-taxon_2687453785_annotated_assembly_genomic	0	0	0	0	0	0	0	0	78.5721	78.4721	78.1392	78.9213	78.8754	79.5967	79.8927	78.7382	78.8108	78.8056	78.7933	79.0542	79.6389	80.6518	80.6309	80.3542	79.9296	80.0737	80.1187	80.3516	80.432	80.1644	80.3095	79.8387	81.8093	80.026	81.8629	81.6736	80.4477	79.7845	79.7655	80.1276	80.4248	80.4105	79.8389	80.015	79.9092	80.4012	82.5447	82.2823
	GCF_000730645.1_ASM73064v1_genomic	0	0	0	0	0	0	0	0	78.5826	78.244	79.1557	79.3925	79.0918	78.5463	78.5215	78.9998	79.1676	79.1138	78.9605	78.6092	78.5326	80.0258	80.0762	79.8968	79.6677	79.52	79.7112	80.1636	79.9248	79.2562	79.3759	79.4377	79.3897	79.9229	79.9854	80.1323	79.9158	79.4286	79.9494	80.0722	79.8178	79.7974	79.5669	79.7913	79.8015	79.9733	80.6565	80.3378
	GCF_011355085.1_ASM1135508v1_genomic	0	0	0	0	0	0	0	0	79.6168	78.0743	79.1233	80.2664	80.0357	78.7777	78.8424	78.6434	78.8282	78.8935	78.6258	78.416	78.6712	79.8435	79.6634	79.3842	79.1296	79.5097	79.6487	80.0669	79.4972	79.1563	79.5804	79.3188	79.699	79.4766	79.9351	79.9221	79.8608	79.5863	79.4963	79.6044	79.9489	79.9899	79.5853	79.7453	79.8585	79.5847	80.5025	80.5222
	GCF_000425805.1_ASM42580v1_genomic	0	0	0	0	0	0	0	0	79.1665	78.0989	79.0209	79.8758	79.6134	78.6198	78.6864	78.8128	79.0997	79.0218	78.9186	78.5082	78.5326	80.2218	80.1164	79.9681	79.5485	79.406	79.713	80.2412	79.9937	79.384	79.7823	79.3782	79.5567	79.8851	80.0944	80.1384	79.9666	79.5989	79.787	79.7741	79.9959	80.1189	79.6978	79.8887	79.8791	80.0673	80.7651	80.4883
	GCF_010671725.1_ASM1067172v1_genomic	0	0	0	0	0	0	0	0	79.5015	78.3435	79.319	80.4334	79.8867	78.9302	78.991	79.3251	79.4147	79.393	79.3821	79.1626	79.1048	80.894	80.8073	80.7276	80.2994	80.3113	80.6125	81.0961	80.8412	79.7689	80.2995	80.0955	80.2262	80.5729	80.859	80.6982	80.7217	79.9771	80.4625	80.6577	80.8997	80.5255	80.1888	80.698	80.6001	80.7372	81.6187	81.3432
	GCF_009724245.1_ASM972424v1_genomic	0	0	0	0	0	0	0	0	80.4438	77.7532	78.7536	81.3001	80.929	78.6663	78.8851	78.135	78.2971	78.4221	78.2184	78.1648	78.4066	79.2647	79.1694	78.9827	78.8423	78.8629	79.0233	79.3352	79.2991	78.5689	78.9618	78.7093	79.3522	78.886	79.4339	79.2166	79.2911	78.9618	78.9479	78.9841	79.4603	79.1528	78.9626	79.2243	79.1398	78.9607	79.6433	79.9069
	GCF_013285305.1_ASM1328530v1_genomic	0	0	0	0	0	0	0	0	80.3438	77.8807	78.5687	81.0847	80.8088	78.5372	78.9844	78.187	78.4504	78.5229	78.5459	77.9761	78.497	79.3121	79.3312	79.2734	78.981	79.0919	79.0241	79.6343	79.1656	78.711	79.0617	79.0881	79.2658	79.1138	79.5457	79.4859	79.4483	79.0298	79.2106	79.1641	79.4862	79.4799	79.1674	79.3536	79.3017	79.3213	80.0521	80.0328
	GCF_001874645.1_ASM187464v1_genomic	0	0	0	0	0	0	0	0	80.7123	77.7564	78.7335	81.6314	81.2615	78.6749	79.1467	78.0635	78.2166	78.328	78.2902	78.1129	78.6087	79.0816	78.9059	78.9988	78.7424	78.7867	78.8504	79.2922	79.0771	78.7234	79.2088	79.0008	79.3185	78.7975	79.5152	79.342	79.3819	79.0835	78.8733	78.6819	79.3281	79.2106	79.2034	79.281	79.2614	79.233	79.6679	79.958
	GCF_014268615.1_ASM1426861v1_genomic	0	0	0	0	0	0	0	0	80.13	77.7651	78.9322	80.9067	80.482	78.4312	78.7316	78.4447	78.8724	78.8689	78.6176	78.2509	78.4278	79.4017	79.3371	79.213	79.1045	79.2642	79.1581	79.7295	79.4527	79.0703	79.2991	79.1479	79.4363	79.2147	79.7833	79.6994	79.7539	79.2149	79.488	79.2494	79.7338	79.6184	79.2682	79.3956	79.6462	79.1223	80.0359	80.075
	GCF_014269025.2_ASM1426902v2_genomic	0	0	0	0	0	0	0	0	78.5252	78.4125	78.981	79.0857	78.7067	78.294	78.7297	78.5387	78.6366	78.691	78.6841	78.401	78.5643	79.784	79.5107	79.7237	79.2838	79.5072	79.5468	79.9571	79.7355	79.2106	79.4638	79.1947	79.113	79.3949	79.7074	79.8557	79.7695	79.3236	79.4157	79.6991	79.532	79.5827	79.3907	79.6747	79.6643	79.7532	80.3239	80.1174
	GCF_001695625.1_ASM169562v1_genomic	0	0	0	0	0	0	0	0	79.2226	78.0923	78.9067	79.8189	79.5621	78.4796	79.0684	78.3251	78.6294	78.5765	78.5304	78.2312	78.4373	79.4172	79.4214	79.3291	78.9163	79.1982	79.0483	79.6043	79.3411	79.163	79.0026	79.0088	79.2396	79.0847	80.2004	79.7054	79.4783	79.2122	79.0811	79.1909	79.527	79.5107	79.4415	79.4096	79.2665	79.3651	79.9741	79.9199
	GCF_024584585.1_ASM2458458v1_genomic	0	0	0	0	0	0	0	0	79.6066	77.883	78.4261	79.9825	79.7206	78.2729	78.797	77.7555	77.7575	77.7771	77.8365	77.983	78.2549	78.6824	78.5127	78.6293	78.2835	78.7664	78.3867	78.5173	78.6819	78.2857	78.551	78.5241	78.8632	78.4158	78.8045	78.8212	78.6732	78.6556	78.3876	78.3632	78.8362	78.6505	78.6994	78.5198	78.5308	78.66	78.958	79.1222
	GCF_000517305.1_ASM51730v1_genomic	0	0	0	0	0	0	0	0	79.5441	77.9743	78.7311	79.9491	79.8555	78.6725	79.0422	78.2717	78.3325	78.3338	78.2175	78.0344	78.4091	78.9131	78.6618	78.6689	78.7373	78.9611	78.8089	78.9115	78.722	78.5272	78.9295	78.7708	79.1547	78.594	79.3439	79.1891	79.0875	78.8548	78.7029	78.6076	79.1329	79.0551	78.8474	78.5708	78.7927	78.7059	79.4442	79.5238
	GCF_025792415.1_ASM2579241v1_genomic	0	0	0	0	0	0	0	0	79.4141	77.6797	78.73	80.0353	79.7466	78.4547	78.8602	78.227	78.4836	78.4708	78.1738	78.116	78.6381	79.0804	78.8649	78.8503	78.8529	78.9492	79.0322	79.1595	78.7946	78.7465	79.0417	78.8159	79.1959	78.6748	79.3417	79.26	79.1473	79.0749	78.7619	78.7203	79.1538	79.091	78.8085	78.755	78.7928	78.8665	79.4872	79.5496
	GCF_900187975.1_IMG-taxon_2706795031_annotated_assembly_genomic	0	0	0	0	0	0	0	77.2424	77.4494	79.3297	78.5953	78.0497	77.7554	78.1283	78.4262	81.0266	81.1652	81.2045	81.1341	79.8887	79.3128	83.2581	82.9656	83.4229	82.5537	82.0012	82.8577	87.0964	83.0121	81.136	81.4874	81.4068	80.4419	83.2194	82.1019	82.2362	83.3541	81.6655	83.0175	84.106	82.5928	82.4061	85.4093	85.2079	84.8081	83.4424	83.8374	82.5351
	GCF_021603645.1_ASM2160364v1_genomic	0	0	0	0	0	0	0	77.758	77.637	78.8918	78.2646	78.1914	78.0131	78.4116	78.3912	80.1554	80.4847	80.4808	80.341	79.4443	79.2568	81.9138	81.8038	81.9255	81.4219	81.087	81.7531	85.5571	81.6539	80.4908	80.9475	80.8997	80.0867	81.6911	81.8786	81.6098	82.2339	81.1087	81.7505	82.2376	81.8204	81.7167	87.5535	83.6863	83.4548	81.9001	82.2062	81.9528
	GCF_021166595.1_ASM2116659v1_genomic	0	0	0	0	0	0	0	0	80.3769	77.7768	78.6335	81.2563	80.8829	78.5174	78.6994	78.1944	78.4389	78.4004	78.41	78.2183	78.369	79.3371	79.3101	79.1497	79.073	79.1109	79.0944	79.7167	79.423	78.8629	79.1016	78.8569	79.404	79.1983	79.5063	79.4482	79.601	79.1972	79.2602	79.1999	79.6498	79.5221	79.0345	79.302	79.3338	79.117	79.9393	80.0199
	GCF_001708485.1_ASM170848v1_genomic	0	0	0	0	0	0	0	0	80.3517	77.8248	78.7668	81.1487	80.7483	78.6034	78.98	78.4618	78.46	78.4142	78.5084	78.1637	78.6099	79.2864	79.3552	79.2854	79.1626	79.1671	79.3062	79.7923	79.2493	78.9327	79.0422	79.087	79.3597	79.3117	79.7069	79.5834	79.5406	79.1466	79.3923	79.2815	79.6319	79.4578	79.3571	79.5237	79.4222	79.3465	80.1765	80.2709
	GCF_030980095.1_ASM3098009v1_genomic	0	0	0	0	0	0	0	0	80.5083	78.0842	78.674	81.1792	80.6965	78.6513	79.0861	78.4499	78.6637	78.6995	78.6275	78.1609	78.5632	79.4351	79.4949	79.4882	79.1958	79.0972	79.1351	79.7415	79.5296	78.9602	78.9618	79.0931	79.3775	79.2941	79.682	79.658	79.5472	79.2385	79.3192	79.2384	79.7657	79.3808	79.4242	79.5319	79.422	79.5396	80.0479	80.2401
	GCF_036704165.1_ASM3670416v1_genomic	0	0	0	0	0	0	0	0	80.2644	77.9569	78.7662	81.093	80.5735	78.4814	78.9716	78.4585	78.6097	78.563	78.7343	78.1722	78.6402	79.3073	79.3936	79.3255	79.132	79.1763	79.2487	79.6288	79.3707	79.007	79.1693	79.1497	79.4292	79.1032	79.5504	79.5053	79.4901	79.0511	79.297	79.2637	79.6107	79.5101	79.1554	79.4975	79.4415	79.3561	80.1899	80.0947
	GCF_001439735.1_mG273_genomic	0	0	0	0	0	0	0	0	80.3941	77.8783	78.6931	81.1956	80.7662	78.6475	78.8094	78.3423	78.5427	78.5291	78.2689	78.0182	78.5603	79.2452	79.3642	79.142	79.0597	78.8995	79.0969	79.5034	79.2899	78.7928	78.8135	79.0037	79.4482	79.1275	79.6215	79.4412	79.3304	79.0209	79.2323	79.3433	79.5175	79.4159	78.9779	79.203	79.2077	79.1815	80.1533	80.0342
	GCF_014268375.2_ASM1426837v2_genomic	0	0	0	0	0	0	0	0	80.3979	78.0355	78.8437	81.3478	80.7735	78.6119	78.9937	78.3986	78.6691	78.6096	78.6277	78.1927	78.5162	79.2559	79.3931	79.3584	79.0152	79.0696	79.2551	79.74	79.3703	78.737	79.1812	79.198	79.4452	79.1644	79.7885	79.5877	79.5904	79.1665	79.4728	79.3065	79.6649	79.5017	79.2205	79.4601	79.4123	79.2733	80.1107	80.333
	GCF_018968705.1_ASM1896870v1_genomic	0	0	0	0	0	0	0	0	79.6289	78.0252	78.769	80.043	79.8323	78.6145	79.1378	78.2828	78.35	78.3717	78.29	78.1348	78.6309	79.002	78.9526	79.0279	78.8031	78.9515	78.9584	78.943	79.0248	78.6998	79.0663	78.9666	79.2609	78.8263	79.3932	79.2365	79.3628	79.0352	78.7438	78.748	79.1924	79.2332	78.9529	78.8345	78.9217	78.963	79.5738	79.6816
	GCF_900103225.1_IMG-taxon_2663762773_annotated_assembly_genomic	0	0	0	0	0	0	0	0	79.4504	77.7849	78.4599	79.9079	79.6649	78.4807	78.5761	77.8374	77.9631	77.9706	78.0116	77.9471	78.4448	79.009	78.8059	78.7792	78.5035	78.7796	78.6642	78.8776	78.8407	78.7647	78.8611	78.622	78.9756	78.6447	79.2918	79.183	78.6749	78.7585	78.5494	78.6088	79.0613	78.9387	78.5896	78.7353	78.7259	78.8005	79.2724	79.1739
	GCF_018394375.1_ASM1839437v1_genomic	0	0	0	0	0	0	0	0	79.644	78.0875	78.4648	80.0473	79.6558	78.6181	78.9365	78.0691	78.2179	78.2044	78.2793	78.1156	78.6402	79.0149	78.8903	79.0798	78.6666	78.8922	78.8522	79.112	79.1094	78.7508	78.8409	78.7719	79.1018	78.6671	79.3124	79.1836	78.8866	78.8136	78.6908	78.8217	79.279	78.963	78.8791	78.997	78.9567	79.0139	79.3052	79.4481
	GCF_013433315.1_ASM1343331v1_genomic	0	0	0	0	0	0	0	0	80.3418	77.6411	78.5928	81.297	80.7408	78.4462	78.8964	77.9773	78.1024	77.9717	77.8606	77.881	78.5295	79.0313	79.0416	78.7363	78.6619	78.8279	78.8305	79.4231	79.1724	78.6886	78.8564	78.9176	79.2124	78.9121	79.6498	79.5601	79.1664	78.8696	78.9652	78.7664	79.5261	79.2604	78.9227	79.1374	79.1555	79.0435	79.7146	79.9006
	GCF_011369485.1_ASM1136948v1_genomic	0	0	0	0	0	0	0	0	80.3039	77.8451	78.6422	81.2415	80.6482	78.5974	79.0547	78.044	78.3174	78.1529	78.0835	78.025	78.4271	79.291	79.2037	79.0314	78.7951	79.0182	79.0026	79.6311	79.2373	78.6647	78.9169	79.027	79.2866	78.9621	79.6357	79.503	79.3302	79.2564	78.9681	79.0156	79.5601	79.3888	79.0164	79.2332	79.2712	79.025	79.8164	80.0057
	GCF_025397885.1_ASM2539788v1_genomic	0	0	0	0	0	0	0	0	80.3375	77.775	78.6242	81.259	80.7807	78.5971	79.0722	77.9595	78.1935	78.1586	78.1006	78.1847	78.5236	79.0324	78.922	78.922	78.5237	78.8813	78.7868	79.482	79.1465	78.7215	78.7127	78.6687	79.1377	78.8346	79.5734	79.3725	78.9442	79.0059	78.8083	78.8744	79.3823	79.1145	78.7804	79.0518	78.9918	78.8403	79.6426	79.8831
	GCF_017976235.1_ASM1797623v1_genomic	0	0	0	0	0	0	0	0	80.4733	77.6864	78.5697	81.2814	80.7316	78.3726	78.8528	77.9915	78.1822	78.2174	77.9026	77.9683	78.3798	79.1438	79.0581	78.9983	78.7579	78.9036	78.872	79.4622	79.1035	78.5658	78.768	78.6396	79.1481	78.9236	79.5338	79.2765	78.8151	78.9549	78.7379	78.7361	79.5617	79.2022	78.8459	79.0182	79.092	78.9085	79.5911	79.8751
	GCF_016405625.1_ASM1640562v1_genomic	0	0	0	0	0	0	0	0	80.3762	77.8847	78.7781	81.1003	80.8204	78.4684	78.9333	78.3028	78.5133	78.4673	78.4316	78.0426	78.6948	79.1922	79.3856	79.2445	79.0121	79.0105	79.1472	79.5815	79.4201	78.813	79.0073	78.9612	79.3141	79.1648	79.6802	79.3956	79.4514	79.1797	79.2867	79.1929	79.499	79.4903	79.1988	79.3383	79.406	79.1691	80.0925	80.0802
	GCF_900105975.1_IMG-taxon_2639762588_annotated_assembly_genomic	0	0	0	0	0	0	0	0	80.3268	78.1022	78.6609	81.0462	80.7115	78.5185	78.8659	78.3845	78.3814	78.3879	78.4564	78.1139	78.5389	79.2362	79.1962	79.1935	79.0749	78.9999	79.0163	79.4525	79.2987	78.6926	78.9569	79.0369	79.2871	79.0642	79.6246	79.4905	79.4466	79.1806	79.1144	79.2892	79.5874	79.374	79.1579	79.4831	79.3612	79.3374	80.087	80.0176
	GCF_014268275.3_ASM1426827v3_genomic	0	0	0	0	0	0	0	0	80.448	78.0472	78.6922	81.2753	80.8431	78.462	79.0029	78.2634	78.3905	78.3505	78.4652	78.1183	78.2845	79.3352	79.2401	79.0447	78.8844	78.8794	79.0248	79.468	79.3189	78.8092	79.0118	79.0577	79.2693	79.1289	79.4962	79.3239	79.4789	79.0888	79.0911	79.0097	79.5359	79.531	79.0916	79.2777	79.27	79.1036	79.9482	80.0347
	GCF_900105955.1_IMG-taxon_2639763197_annotated_assembly_genomic	0	0	0	0	0	0	0	0	80.6414	78.1091	78.9413	81.2634	81.06	78.6848	78.9766	78.467	78.5283	78.5949	78.6994	78.1706	78.409	79.4217	79.3529	79.3291	79.0461	79.145	79.2106	79.6233	79.3778	78.9792	79.1479	79.0917	79.4096	79.1468	79.7554	79.7207	79.5585	79.0878	79.2672	79.1713	79.6189	79.6223	79.2335	79.4056	79.4418	79.3515	80.1299	80.191
	GCF_003851555.1_ASM385155v1_genomic	0	0	0	0	0	0	0	0	80.3104	78.3666	78.7553	81.092	80.9548	78.5326	79.0367	78.5578	78.689	78.7095	78.5985	78.1973	78.703	79.3598	79.3739	79.399	79.0983	79.1357	79.262	79.6524	79.3968	78.9011	79.0995	79.0467	79.4127	79.0776	79.6726	79.5987	79.5358	79.0596	79.2688	79.365	79.6739	79.3933	79.3328	79.4236	79.4798	79.414	80.2513	80.1637
	GCF_001439685.1_G8685_genomic	0	0	0	0	0	0	0	0	80.3211	78.0484	78.7917	81.2086	80.5791	78.5229	78.7552	78.3714	78.5123	78.5557	78.5065	78.1765	78.7321	79.3126	79.4653	79.3837	79.1752	79.0665	79.2551	79.6706	79.4478	79.0166	79.1875	79.1163	79.3645	79.1882	79.5518	79.7167	79.5624	79.2269	79.3198	79.4339	79.6602	79.5872	79.3049	79.4598	79.4015	79.164	80.3172	80.1711
	GCF_000263675.1_ASM26367v2_genomic	0	0	0	0	0	0	0	0	80.4497	78.3784	78.6954	81.2169	80.7171	78.5248	78.9292	78.3015	78.3951	78.3984	78.5925	78.2147	78.599	79.2688	79.3248	79.3556	79.1358	79.1316	79.1753	79.874	79.2918	78.7528	79.083	79.1803	79.3931	79.0488	79.5686	79.5327	79.6559	79.0666	79.3127	79.3353	79.5652	79.5131	79.2124	79.3302	79.3007	79.2398	80.0766	80.2431
	GCF_904063075.1_uni409_genomic	0	0	0	0	0	0	0	0	80.3899	78.3118	78.8741	81.2151	80.7727	78.5652	79.1263	78.3324	78.573	78.539	78.5086	78.1253	78.6071	79.291	79.4025	79.2902	78.9304	79.1189	79.3045	79.6346	79.3534	78.7267	79.1569	79.3804	79.4154	79.1319	79.6899	79.57	79.7021	79.2148	79.309	79.2671	79.3873	79.448	79.3646	79.3785	79.4024	79.2524	80.1192	80.1965
	GCF_900101085.1_IMG-taxon_2639762651_annotated_assembly_genomic	0	0	0	0	0	0	0	0	80.4193	78.0993	78.7689	81.408	80.8573	78.5693	78.9645	78.3846	78.5661	78.5067	78.5368	78.4915	78.6486	79.5816	79.5497	79.429	79.12	79.2627	79.22	79.8661	79.5095	79.0076	79.2656	79.2914	79.6163	79.2777	79.7897	79.7206	79.7957	79.2803	79.4628	79.2486	79.7647	79.5282	79.5497	79.579	79.6453	79.5078	80.2091	80.3978
	M13	0	0	0	0	0	0	0	0	80.3115	77.9623	78.837	81.2907	80.705	78.536	78.9743	78.6031	78.7974	78.7254	78.67	78.2616	78.7392	79.7696	79.8096	79.561	79.259	79.4505	79.3909	80.0506	79.571	78.9403	79.4288	79.4627	79.6108	79.4509	80.0622	79.8313	79.9025	79.3285	79.6582	79.5766	79.9445	79.718	79.6067	79.7441	79.6989	79.6456	80.4861	80.3075
	GCF_008692035.1_ASM869203v1_genomic	0	0	0	0	0	0	0	0	80.3859	78.1798	78.9145	81.3348	80.8667	78.5146	79.0206	78.6725	78.798	78.7336	78.797	78.3775	78.8286	79.9288	79.8664	79.7309	79.3715	79.5922	79.4717	80.2122	79.6334	79.1618	79.4833	79.4085	79.657	79.5121	80.1086	79.9242	80.0377	79.419	79.7272	79.6845	79.9446	79.7992	79.5495	79.8045	79.8685	79.8145	80.6429	80.4425
	GCF_019145355.1_ASM1914535v1_genomic	0	0	0	0	0	0	0	0	80.2385	78.1185	78.8217	81.0985	80.743	78.4537	78.8805	78.4011	78.6391	78.6383	78.7743	78.2265	78.5255	79.604	79.5029	79.4803	79.2575	79.3302	79.3023	79.8502	79.4719	79.0704	79.2616	79.279	79.5231	79.3853	79.6518	79.5247	79.7495	79.2033	79.4656	79.409	79.6557	79.6213	79.3954	79.6116	79.608	79.5035	80.1869	80.1756
	GCF_900104915.1_IMG-taxon_2636416193_annotated_assembly_genomic	0	0	0	0	0	0	0	0	80.4344	78.2465	78.7728	81.1826	80.8118	78.5374	78.8133	78.4176	78.5626	78.636	78.6797	78.1744	78.7617	79.6447	79.5702	79.5272	79.2949	79.3177	79.4011	79.9418	79.6495	79.1139	79.3631	79.4042	79.5182	79.4232	79.8875	79.7182	79.7528	79.3195	79.3999	79.5174	79.965	79.6996	79.3633	79.755	79.7377	79.5849	80.4729	80.3594
	M14	0	0	0	0	0	0	0	0	80.4896	78.1367	78.7606	81.2651	80.8155	78.6379	78.9019	78.2428	78.5167	78.4652	78.4846	78.2455	78.5874	79.4795	79.3602	79.3882	79.1755	79.3161	79.1777	79.7726	79.5397	78.8591	79.1309	79.1592	79.3903	79.1456	79.604	79.4667	79.6278	79.2913	79.4324	79.277	79.8187	79.4876	79.3181	79.5136	79.4624	79.2663	80.1751	80.1685
	GCF_900104365.1_IMG-taxon_2639762715_annotated_assembly_genomic	0	0	0	0	0	0	0	0	80.3289	77.9234	78.7889	81.2828	80.7662	78.4402	78.9565	78.634	78.7272	78.6612	78.7294	78.3021	78.7485	79.4788	79.5765	79.6769	79.4338	79.4136	79.4328	79.9696	79.6941	79.0314	79.2133	79.2126	79.52	79.4814	79.8669	79.6944	79.7294	79.2306	79.6345	79.5559	79.8926	79.8321	79.5182	79.6326	79.7627	79.5852	80.3698	80.3795
	GCF_900103345.1_IMG-taxon_2636416017_annotated_assembly_genomic	0	0	0	0	0	0	0	0	80.4833	78.1258	78.7737	81.2473	80.6168	78.5009	79.1203	78.6318	78.7732	78.8156	78.7591	78.3039	78.6944	79.5132	79.5134	79.6888	79.35	79.3623	79.4702	80.0367	79.6286	79.0954	79.2082	79.3878	79.653	79.4933	79.7862	79.8582	79.763	79.2117	79.4857	79.4853	79.914	79.8896	79.4468	79.7156	79.7971	79.6484	80.4	80.5081
	GCF_031588425.1_ASM3158842v1_genomic	0	0	0	0	0	0	0	0	80.4952	78.0188	78.6516	81.2575	80.8404	78.6245	79.0017	78.5351	78.7362	78.8035	78.6713	78.3832	78.7331	79.6194	79.651	79.6028	79.3213	79.3253	79.5853	80.172	79.6449	78.9575	79.3153	79.3113	79.6385	79.607	79.8316	79.8762	79.8205	79.2958	79.7268	79.5241	79.8168	79.922	79.4392	79.7542	79.7725	79.5909	80.4383	80.4928
	GCF_024112395.2_ASM2411239v2_genomic	0	0	0	0	0	0	0	0	80.3657	77.9957	78.8792	81.2263	80.702	78.6711	78.9015	78.5008	78.6187	78.4932	78.6611	78.2144	78.5864	79.4188	79.5669	79.5066	79.2179	79.3418	79.3303	79.8645	79.5608	79.0668	79.105	79.1842	79.5032	79.4084	79.6824	79.6896	79.748	79.4288	79.3484	79.4463	79.8325	79.5824	79.357	79.6476	79.5302	79.4296	80.2134	80.3525
	GCF_000934565.1_ASM93456v1_genomic	0	0	0	0	0	0	0	0	80.2825	78.0246	78.7535	81.0938	80.6872	78.4234	79.0603	78.4456	78.4223	78.4875	78.6016	78.1416	78.5587	79.3134	79.4054	79.4114	79.1888	79.2236	79.2604	79.5907	79.4702	78.8145	79.1602	79.1507	79.3302	79.1241	79.6646	79.581	79.5636	79.1267	79.3757	79.3499	79.5138	79.4465	79.2285	79.5746	79.4282	79.3278	80.029	80.2394
	GCF_013387025.1_ASM1338702v1_genomic	0	0	0	0	0	0	0	0	80.412	77.6986	78.7432	81.1434	80.7609	78.5339	78.9494	78.4898	78.6023	78.5779	78.6268	78.1254	78.6737	79.3816	79.4584	79.3598	79.2457	79.0887	79.2975	79.8	79.4599	79.0542	79.0832	79.0746	79.3615	79.3089	80.1253	79.5728	79.5156	79.2226	79.3205	79.2677	79.7479	79.5156	79.5853	79.4813	79.4384	79.4766	80.0799	80.2514
	GCF_002813445.1_ASM281344v1_genomic	0	0	0	0	0	0	0	0	80.3915	78.0582	78.8104	81.4233	80.8669	78.4486	78.8565	78.2091	78.4782	78.3407	78.4581	78.1754	78.637	79.3599	79.2143	79.2901	79.1762	79.0996	79.1249	79.7683	79.4834	78.9078	79.093	79.0144	79.3075	79.2088	79.681	79.4875	79.5476	79.173	79.4226	79.1687	79.5563	79.4339	79.3138	79.5106	79.4191	79.4467	80.0717	80.1201
	GCF_004682045.1_ASM468204v1_genomic	0	0	0	0	0	0	0	0	80.3781	77.606	78.7387	81.3349	80.8451	78.654	78.9212	78.4227	78.4846	78.468	78.3957	78.188	78.414	79.5427	79.4103	79.2427	79.0918	79.1369	79.0305	79.7348	79.3848	78.7685	78.9842	78.8837	79.409	79.3049	79.8134	79.4727	79.4619	79.164	79.4034	79.2089	79.547	79.3771	79.3185	79.3486	79.3821	79.3219	80.0815	80.0892
	GCF_015461805.1_ASM1546180v1_genomic	0	0	0	0	0	0	0	0	80.385	77.6142	78.7229	81.3697	80.858	78.5347	79.0475	78.2215	78.3214	78.3994	78.2363	78.0052	78.1868	79.3195	79.203	79.1443	78.9256	78.856	78.9073	79.4272	79.219	78.6319	78.891	78.8157	79.3647	79.1752	79.5293	79.343	79.3332	79.0108	79.081	79.0536	79.4179	79.325	79.0576	79.1599	79.1593	79.1213	79.7291	79.9541
	GCF_004682055.1_ASM468205v1_genomic	0	0	0	0	0	0	0	0	80.26	77.7641	78.7751	81.1595	80.793	78.5546	79.0459	78.392	78.5218	78.5108	78.3524	78.1054	78.3534	79.4099	79.4203	79.1707	78.9755	78.9773	79.101	79.738	79.4146	78.9754	79.0617	78.9407	79.3791	79.2371	79.6577	79.3978	79.5177	79.0856	79.2487	79.2274	79.6071	79.4384	79.2311	79.3521	79.3795	79.1215	79.976	80.0204
	GCF_003852045.1_ASM385204v1_genomic	0	0	0	0	0	0	0	0	80.3829	78.2947	78.863	81.2386	80.8138	78.5828	78.9949	78.4544	78.7503	78.7662	78.6786	78.3575	78.4842	79.7657	79.6712	79.6755	79.2972	79.394	79.414	80.0678	79.6424	78.9731	79.3686	79.3479	79.523	79.4239	79.7963	79.6569	79.7224	79.235	79.5543	79.5212	79.8974	79.636	79.4318	79.6447	79.5882	79.5525	80.4483	80.2479
	GCF_036688725.1_ASM3668872v1_genomic	0	0	0	0	0	0	0	0	80.2044	77.9535	78.718	81.2488	80.8068	78.644	78.7862	78.4498	78.6149	78.5331	78.5255	78.1654	78.5041	79.3856	79.3831	79.2944	79.1346	79.3491	79.255	79.8866	79.5029	78.9514	79.1933	79.0384	79.3927	79.1928	79.7413	79.5953	79.6565	79.2869	79.5186	79.4278	79.8728	79.5743	79.2899	79.5454	79.5625	79.381	80.1659	80.1738
	GCF_019139815.1_ASM1913981v1_genomic	0	0	0	0	0	0	0	0	80.5167	78.1429	78.645	81.396	80.7969	78.4134	78.9716	78.3475	78.4799	78.4429	78.5583	78.2787	78.7962	79.2693	79.3553	79.5061	79.1305	79.2155	79.0836	79.6971	79.4272	78.874	79.23	79.074	79.4544	79.2048	79.6877	79.6373	79.6674	79.2145	79.3727	79.3345	79.6362	79.5869	79.3594	79.49	79.5549	79.3314	80.1005	80.1459
	GCF_002028325.1_ASM202832v1_genomic	0	0	0	0	0	0	0	0	80.5574	78.2328	78.8577	81.4439	81.0241	78.7077	79.1454	78.5802	78.6569	78.727	78.7458	78.382	78.6541	79.8102	79.7378	79.7838	79.5773	79.7513	79.5716	80.2165	79.7803	79.2458	79.5051	79.3948	79.7775	79.5361	80.0222	79.9733	79.8833	79.4342	79.5579	79.6939	80.1194	79.8608	79.5394	79.9209	79.8871	79.8008	80.5664	80.692
	GCF_900102035.1_IMG-taxon_2667527225_annotated_assembly_genomic	0	0	0	0	0	0	0	0	80.3662	78.2329	78.966	81.2464	80.8548	78.6639	79.0411	78.6064	78.7434	78.6764	78.8175	78.4569	78.8906	79.6027	79.6408	79.6199	79.3461	79.2979	79.4344	80.0464	79.8087	79.0889	79.5916	79.2795	79.7239	79.5412	80.1473	79.8856	79.7916	79.334	79.7119	79.3914	79.8822	79.8202	79.4509	79.9042	79.7926	79.8145	80.3528	80.4904
	GCF_001702265.1_ASM170226v1_genomic	0	0	0	0	0	0	0	0	80.2609	77.9775	78.8748	81.2482	80.6854	78.6226	78.964	78.4894	78.65	78.761	78.5281	78.2779	78.7802	79.6942	79.7503	79.5091	79.323	79.4189	79.4108	80.0452	79.7664	79.1622	79.465	79.3341	79.5557	79.5783	79.8578	79.7887	79.7628	79.3881	79.5718	79.5413	80.1752	79.7729	79.5737	79.7738	79.7617	79.4994	80.4229	80.5493
	GCF_001050345.1_ASM105034v1_genomic	0	0	0	0	0	0	0	0	80.3437	77.9521	78.7454	81.4508	80.8687	78.4786	78.8012	78.2509	78.4023	78.3038	78.3043	78.1473	78.5721	79.3893	79.4183	79.3124	79.0787	79.1136	79.2032	79.5621	79.3247	78.6823	79.1301	79.1078	79.4133	79.0996	79.6182	79.5244	79.462	79.1341	79.2636	79.2691	79.6327	79.5635	79.3184	79.4625	79.3364	79.2191	80.0911	80.1774
	GCF_001612705.2_ASM161270v2_genomic	0	0	0	0	0	0	0	0	80.5513	77.9623	78.6574	81.4276	80.8683	78.6719	79.1565	78.4906	78.4559	78.4684	78.4746	78.1468	78.7039	79.3242	79.2205	79.3703	78.951	79.1952	79.1612	79.7345	79.2838	78.7462	79.1331	78.9857	79.5778	79.0181	79.6181	79.6081	79.526	79.0751	79.2346	79.2698	79.6046	79.504	79.2232	79.4588	79.4337	79.3448	79.988	80.2433
	GCF_900104885.1_IMG-taxon_2639762577_annotated_assembly_genomic	0	0	0	0	0	0	0	0	80.2445	78.213	78.8508	81.2561	80.6757	78.6332	78.9608	78.6246	78.6882	78.7308	78.6773	78.3942	78.6343	79.7594	79.6124	79.7084	79.2572	79.4577	79.4651	80.0128	79.7537	79.0493	79.526	79.414	79.6288	79.5408	79.8146	79.7157	79.8153	79.1783	79.6322	79.5143	79.9669	79.7457	79.4542	79.8208	79.7592	79.713	80.511	80.4351
	GCF_900103965.1_IMG-taxon_2639762637_annotated_assembly_genomic	0	0	0	0	0	0	0	0	80.2631	78.2674	78.8147	81.1934	80.7803	78.5286	78.7427	78.5553	78.7189	78.7477	78.7093	78.3232	78.5502	79.607	79.5713	79.6	79.4159	79.482	79.4613	79.8461	79.5524	78.7843	79.4436	79.314	79.6575	79.341	79.8546	79.6769	79.6561	79.1779	79.5249	79.4488	79.8399	79.6445	79.473	79.6038	79.5366	79.6085	80.3549	80.3292
	GCF_900104735.1_IMG-taxon_2636416176_annotated_assembly_genomic	0	0	0	0	0	0	0	0	80.6476	77.9329	78.6778	81.5049	80.8634	78.5967	79.2567	78.0503	78.1772	78.3051	78.2345	78.1306	78.5412	78.9592	78.9954	79.0597	78.4801	78.784	78.9142	79.3088	78.9352	78.5361	78.9879	78.7297	79.2638	78.8062	79.4962	79.4301	79.2623	78.9186	78.8369	78.892	79.5428	79.1941	79.0169	79.1085	79.2082	79.144	79.7959	79.9323
	GCF_030687935.1_ASM3068793v1_genomic	0	0	0	0	0	0	0	0	80.6029	77.7994	78.7134	81.4079	80.8833	78.4923	79.1559	77.9943	78.1417	78.2843	78.2001	78.11	78.3522	78.9096	78.9567	79.0871	78.6638	78.9731	78.8493	79.4329	78.9921	78.7097	78.8415	78.722	79.2818	78.7383	79.4693	79.2659	79.2941	79.0058	78.9373	78.8604	79.4194	79.2479	78.9876	79.2395	79.208	79.0458	79.7439	79.9167
	GCF_001661075.1_ASM166107v1_genomic	0	0	0	0	0	0	0	0	80.4804	78.0761	78.82	81.4062	80.7522	78.738	79.089	78.538	78.5453	78.4315	78.4867	78.439	78.5929	79.4532	79.3735	79.2487	79.0843	79.3061	79.3051	79.6486	79.5423	79.0216	79.3397	79.1179	79.4485	79.1419	79.5973	79.6883	79.5888	79.2796	79.2682	79.1564	79.9064	79.4886	79.2588	79.5467	79.5287	79.5799	80.2002	80.2613
	GCF_900106025.1_IMG-taxon_2636416188_annotated_assembly_genomic	0	0	0	0	0	0	0	0	80.7022	77.7775	78.7133	81.3796	80.8348	78.6509	79.0024	78.0674	78.1554	78.164	78.1303	78.0469	78.4537	79.1371	78.9316	79.0519	78.6118	78.9866	78.8381	79.4763	79.2005	78.7179	79.0648	78.7985	79.2471	78.8716	79.2326	79.3371	79.2998	78.997	78.9497	78.7461	79.5047	79.3615	79.092	79.2029	79.31	79.1216	79.7479	79.9844
	GCF_024296925.1_ASM2429692v1_genomic	0	0	0	0	0	0	0	0	80.4806	77.9759	78.6778	81.4124	80.7507	78.6392	79.0693	77.9651	78.1203	78.1886	78.149	77.9381	78.4626	79.0834	78.9485	78.9947	78.6715	78.8964	78.67	79.3372	78.9892	78.6193	78.9265	78.7779	79.3251	78.8506	79.5871	79.3613	79.2116	78.8999	78.9404	78.8498	79.4848	79.2745	79.1576	79.2603	79.2291	79.0882	79.9	80.0626
	GCF_019693255.1_ASM1969325v1_genomic	0	0	0	0	0	0	0	0	80.6102	77.8194	78.8523	81.5777	80.8625	78.5494	79.1136	78.2747	78.2195	78.2898	78.2872	78.0211	78.2514	79.1346	79.0799	79.0868	78.8385	78.963	78.9595	79.4604	79.0311	78.5291	79.0349	78.8068	79.2668	78.8515	79.3786	79.3241	79.294	79.1184	78.9077	78.9536	79.4223	79.3344	78.9992	79.1366	79.2109	79.0742	79.839	79.9935
	GCF_015461845.1_ASM1546184v1_genomic	0	0	0	0	0	0	0	0	80.6374	77.8053	78.7185	81.5501	81.0029	78.4969	79.0556	77.8635	78.1176	78.0982	78.1155	78.0557	78.2467	79.0564	78.9201	78.8605	78.6641	78.7203	78.7246	79.3723	78.8913	78.7903	78.921	78.5704	79.1886	78.718	79.4377	79.5352	79.2059	78.8991	78.7686	78.7964	79.6555	79.3655	79.0656	79.1889	79.2015	78.9396	79.6549	79.8325
	GCF_012647205.1_ASM1264720v1_genomic	0	0	0	0	0	0	0	0	80.4279	77.9583	78.8141	81.251	80.549	78.5885	78.9351	78.293	78.5004	78.499	78.3811	78.1731	78.6253	79.5132	79.3303	79.4371	79.0865	79.1823	79.1284	79.848	79.5032	78.9585	79.1253	79.0474	79.4854	79.09	79.7036	79.5558	79.5739	79.2112	79.1531	79.2289	79.6621	79.4386	79.356	79.5882	79.6246	79.5128	80.2101	80.1275
	GCF_028823535.1_ASM2882353v1_genomic	0	0	0	0	0	0	0	0	80.2865	77.8316	78.5964	81.2328	80.5527	78.627	78.8987	78.2937	78.6698	78.5137	78.4168	78.2527	78.4506	79.5589	79.5046	79.426	79.1023	79.3642	79.27	80.1395	79.5451	78.8854	79.3032	79.0843	79.6	79.4492	79.7767	79.7112	79.6746	79.4932	79.2667	79.3959	79.9788	79.6279	79.2086	79.6237	79.6023	79.5231	80.1354	80.2208
	GCF_900104125.1_IMG-taxon_2639762506_annotated_assembly_genomic	0	0	0	0	0	0	0	0	80.5813	77.9975	78.7004	81.2445	80.8155	78.5672	79.1368	78.2223	78.3202	78.4509	78.245	78.0487	78.4612	79.3084	79.1728	79.0731	78.7478	78.9688	78.939	79.5825	79.2885	78.6981	78.8714	79.0063	79.3139	78.9351	79.407	79.3725	79.3154	79.1368	78.9181	78.9131	79.5646	79.3707	79.0686	79.3399	79.2009	79.2631	79.8457	80.0233
	GCF_019145495.1_ASM1914549v1_genomic	0	0	0	0	0	0	0	0	80.5715	77.7415	78.7438	81.5508	80.7914	78.594	78.8499	78.027	78.4097	78.361	78.2218	78.0158	78.4757	79.1929	79.0399	78.801	78.8115	78.8819	78.9337	79.6195	79.14	78.6925	78.853	78.7758	79.1051	78.9038	79.5332	79.5298	79.2119	79.1439	78.8595	78.8685	79.4857	79.2978	78.9387	79.1597	79.1174	78.9363	79.7546	80.0632
	GCF_002356535.2_ASM235653v2_genomic	0	0	0	0	0	0	0	0	80.4194	78.163	78.992	81.2303	80.7664	78.6736	78.9963	78.3986	78.4311	78.4661	78.4038	78.3001	78.7277	79.1935	79.2384	79.2304	78.892	79.1187	79.2172	79.8595	79.1885	79.0077	79.1393	79.0057	79.4944	79.0539	79.7052	79.4566	79.5443	79.2158	79.172	79.2332	79.6599	79.4978	79.2474	79.3839	79.4821	79.1916	80.0666	80.0729
	GCF_900105115.1_IMG-taxon_2667527224_annotated_assembly_genomic	0	0	0	0	0	0	0	0	80.5034	78.0128	78.6613	81.2973	80.8583	78.6921	78.9519	78.2643	78.4323	78.3871	78.3901	78.0526	78.3374	79.3076	79.2826	79.2441	78.7897	79.0691	78.9167	79.7048	79.267	78.8298	79.0056	78.9896	79.3211	79.1788	79.5081	79.5596	79.5583	79.3728	79.0902	79.1189	79.4479	79.5004	79.3357	79.4339	79.4643	79.329	79.9648	80.0942
	GCF_900102045.1_IMG-taxon_2639762638_annotated_assembly_genomic	0	0	0	0	0	0	0	0	80.5385	78.1691	78.7793	81.3435	80.7206	78.5309	79.0888	78.1545	78.3964	78.366	78.4199	78.234	78.6638	79.2417	79.2278	78.9603	78.8127	79.0703	78.987	79.6817	79.1529	78.8645	78.9249	79.0413	79.2777	78.984	79.7368	79.4853	79.4278	79.1667	79.0783	79.0497	79.601	79.4115	79.3631	79.3973	79.4819	79.2425	79.9804	79.9597
	GCF_900105825.1_IMG-taxon_2667527228_annotated_assembly_genomic	0	0	0	0	0	0	0	0	80.475	78.2569	78.857	81.4691	80.8522	78.6315	79.0077	78.409	78.5743	78.5822	78.562	78.2291	78.6176	79.5568	79.5337	79.5149	79.0524	79.383	79.1877	79.9912	79.4843	78.9426	79.2589	79.1732	79.4999	79.1921	79.8379	79.7368	79.8044	79.5024	79.2938	79.3353	79.8854	79.6566	79.4969	79.6219	79.5976	79.5056	80.316	80.379
	GCF_019139795.1_ASM1913979v1_genomic	0	0	0	0	0	0	0	0	80.324	78.1823	78.9291	81.4061	80.8526	78.5923	78.948	78.5256	78.7398	78.7279	78.7532	78.3701	78.7134	79.8302	79.5343	79.4415	79.1681	79.3659	79.2668	79.9245	79.6798	78.9327	79.2895	79.361	79.5657	79.3022	79.7235	79.7641	79.8134	79.3786	79.3398	79.2399	79.8262	79.7686	79.4041	79.7697	79.6977	79.5096	80.2788	80.342
	GCF_002934665.1_ASM293466v1_genomic	0	0	0	0	0	0	0	0	80.3955	78.0707	78.725	81.4009	80.8019	78.5724	78.8746	78.471	78.5947	78.5481	78.4711	78.3756	78.6999	79.6707	79.652	79.3418	79.0417	79.3652	79.3202	80.0448	79.5613	79.0357	79.2586	79.2309	79.5116	79.3417	79.7148	79.7917	79.6664	79.36	79.3039	79.3086	79.8384	79.7424	79.3505	79.635	79.5493	79.4924	80.1557	80.2804
	GCF_900104905.1_IMG-taxon_2639762619_annotated_assembly_genomic	0	0	0	0	0	0	0	0	80.3619	78.1974	78.7947	81.2998	80.75	78.5761	79.0475	78.398	78.5532	78.6601	78.6446	78.2856	78.6924	79.6015	79.3831	79.5696	79.2165	79.2603	79.2461	79.8925	79.4523	78.8587	79.4062	79.2227	79.5162	79.24	79.8564	79.7248	79.6998	79.2831	79.1837	79.2664	79.7639	79.7415	79.4201	79.7582	79.6566	79.5163	80.2605	80.2536
	GCF_002906155.1_ASM290615v1_genomic	0	0	0	0	0	0	0	0	80.3775	77.7786	78.7554	81.3414	80.7337	78.5204	79.0159	78.2332	78.4995	78.4612	78.2644	78.2175	78.3273	79.5418	79.4122	79.2976	78.9941	79.0256	79.1942	79.7913	79.2903	79.0977	79.2224	79.0151	79.4539	79.0769	79.6777	79.5537	79.4748	79.1759	79.1387	79.1688	79.5475	79.6292	79.1816	79.5076	79.3913	79.386	79.9752	80.0719
	GCF_019145435.1_ASM1914543v1_genomic	0	0	0	0	0	0	0	0	79.9447	78.6827	79.1503	80.8576	80.3376	78.5409	78.8366	79.6122	79.8323	79.867	79.6571	79.2906	79.0921	81.4676	81.4546	81.5475	80.8098	80.7647	81.2363	82.0248	81.4345	79.812	80.4937	80.5987	80.3737	81.3045	81.0227	81.1224	81.4315	80.4321	81.2745	81.4469	81.4013	81.3667	80.9219	81.5085	81.3572	81.5158	82.4175	81.7865
	GCF_001679645.1_ASM167964v1_genomic	0	0	0	0	0	0	0	0	80.119	77.957	78.7125	80.8344	80.3548	78.5898	78.8584	78.3607	78.5596	78.649	78.2677	78.4446	78.6351	79.6138	79.5204	79.4872	79.1766	79.2465	79.4643	80.0825	79.7165	79.0065	79.3348	79.2358	79.4591	79.3039	79.9155	79.8615	79.7869	79.2408	79.3808	79.2885	79.952	79.8283	79.5102	79.7434	79.7508	79.5085	80.2789	80.2912
	GCF_021603585.1_ASM2160358v1_genomic	0	0	0	0	0	0	0	0	80.2219	77.9636	78.8412	81.2858	80.7205	78.5347	78.9524	78.5695	78.6192	78.6635	78.4956	78.3486	78.6464	79.7008	79.6514	79.5719	79.3827	79.4102	79.5487	80.3583	79.5831	79.0804	79.2981	79.2025	79.5027	79.6715	80.001	79.8793	79.7174	79.4516	79.4368	79.554	80.1165	79.9066	79.4466	79.8171	79.8446	79.5971	80.4427	80.5963
	GCF_001594225.2_ASM159422v2_genomic	0	0	0	0	0	0	0	0	80.3542	78.0484	78.7892	81.3728	80.6976	78.4301	79.0873	78.5113	78.648	78.7256	78.6381	78.4166	78.7148	79.7438	79.6868	79.604	79.2968	79.5292	79.5215	80.2875	79.7906	78.9839	79.3843	79.3022	79.7455	79.4822	80.0999	79.9771	79.7837	79.4453	79.4865	79.6138	80.0557	79.8577	79.5713	79.9699	79.873	79.6276	80.4657	80.5471
	GCF_021602345.1_ASM2160234v1_genomic	0	0	0	0	0	0	0	0	80.2397	77.999	78.7469	81.3462	80.6839	78.533	78.8277	78.5635	78.6896	78.6666	78.5946	78.4362	78.7482	80.0101	79.8039	79.6358	79.3923	79.5444	79.5395	80.3498	79.9522	79.1072	79.3616	79.3567	79.5752	79.7842	80.0651	80.1251	79.9337	79.4499	79.5644	79.6463	80.0685	79.8773	79.5452	79.9463	79.8824	79.6565	80.4307	80.4932
	GCF_014863585.1_ASM1486358v1_genomic	0	0	0	0	0	0	0	0	80.3554	78.0967	78.8589	81.3225	80.7849	78.6163	79.1659	78.5353	78.6324	78.6001	78.619	78.3079	78.709	79.8116	79.524	79.6306	79.2311	79.4953	79.4869	80.1354	79.6939	78.9953	79.4109	79.2647	79.6862	79.4724	80.256	79.991	79.8554	79.4267	79.6252	79.4815	79.9634	79.9346	79.5845	79.8745	79.8892	79.5062	80.5351	80.6423
	GCF_021018765.1_ASM2101876v1_genomic	0	0	0	0	0	0	0	0	80.4116	78.1804	78.8425	81.3472	80.7319	78.61	79.118	78.6343	78.7766	78.6384	78.5288	78.4504	78.9731	79.7783	79.7821	79.7564	79.4332	79.4744	79.6051	80.2391	79.7849	79.0641	79.4208	79.3471	79.6515	79.6394	80.1062	79.9615	79.901	79.5334	79.6512	79.6541	80.1082	79.9068	79.748	79.9281	79.9574	79.6701	80.4977	80.617
	GCF_021601625.1_ASM2160162v1_genomic	0	0	0	0	0	0	0	0	80.2798	77.6997	78.854	81.4047	80.8063	78.7239	78.9246	78.4656	78.6411	78.6562	78.5292	78.5044	78.8074	79.8029	79.8909	79.5957	79.3316	79.5553	79.4806	80.4581	79.8024	79.0843	79.4654	79.2661	79.6422	79.6474	80.0832	80.0032	79.7106	79.5369	79.4803	79.6367	80.0846	80.0111	79.6559	79.9238	79.8933	79.6122	80.4954	80.5732
	GCF_028657135.1_ASM2865713v1_genomic	0	0	0	0	0	0	0	0	80.3587	77.9513	78.7942	81.4544	80.7006	78.6305	78.9363	78.5358	78.7735	78.7553	78.4973	78.338	78.7422	79.846	79.8211	79.6991	79.4267	79.3496	79.5279	80.3359	79.7912	79.2033	79.3976	79.3339	79.6756	79.6112	80.0423	80.0046	79.8287	79.5201	79.5331	79.744	80.1552	80.03	79.5679	79.8625	79.8081	79.6685	80.5465	80.5155
	GCF_014863605.1_ASM1486360v1_genomic	0	0	0	0	0	0	0	0	80.4387	78.0769	78.949	81.279	80.7845	78.6319	79.212	78.4744	78.744	78.6415	78.6421	78.4865	78.8969	79.7721	79.6955	79.6265	79.2858	79.3549	79.382	80.3472	79.9193	78.9654	79.5924	79.3226	79.5361	79.4897	80.0444	79.9958	79.824	79.5065	79.4129	79.5216	80.1147	79.9772	79.6507	79.8751	79.9369	79.678	80.3796	80.47
	GCF_003352185.1_ASM335218v1_genomic	0	0	0	0	0	0	0	0	80.3946	78.0963	78.8664	81.2821	80.69	78.7316	79.2108	78.5849	78.7644	78.8174	78.7175	78.5271	78.9736	79.9932	79.8779	79.7439	79.4028	79.6379	79.6961	80.4005	79.9027	79.1289	79.5784	79.444	79.744	79.6453	80.3053	80.2444	80.0167	79.5868	79.7057	79.7	80.2226	80	79.833	80.0838	80.0303	79.7921	80.6103	80.6646
	GCF_019145475.1_ASM1914547v1_genomic	0	0	0	0	0	0	0	0	80.2961	78.055	78.6822	81.1746	80.6476	78.7652	78.9072	78.5409	78.646	78.7505	78.5886	78.5378	78.8516	79.9949	79.7215	79.7107	79.3456	79.6148	79.65	80.3074	79.8672	79.1055	79.4796	79.53	79.7325	79.6592	80.1181	80.031	79.8803	79.4711	79.6054	79.6336	80.1927	79.9725	79.5479	79.9785	79.9566	79.6805	80.5962	80.5322
	GCF_014268495.2_ASM1426849v2_genomic	0	0	0	0	0	0	0	0	80.3303	78.0953	78.6794	81.2768	80.8124	78.6418	79.2489	78.3043	78.4795	78.5374	78.4867	78.3595	78.5633	79.5375	79.4063	79.4329	79.203	79.2387	79.2486	79.8962	79.6244	78.8786	79.2621	79.2057	79.4546	79.2571	79.7817	79.7592	79.422	79.2824	79.1738	79.3636	79.7386	79.4582	79.3048	79.5903	79.557	79.5246	80.0469	80.2753
	GCF_021602155.1_ASM2160215v1_genomic	0	0	0	0	0	0	0	0	80.3534	77.9663	78.7965	81.1598	80.8638	78.4618	78.9565	78.2654	78.4031	78.512	78.3499	78.3491	78.4987	79.6952	79.5147	79.3972	79.0697	79.2343	79.4321	80.0872	79.5866	78.9319	79.352	79.174	79.576	79.5319	80.0914	80.0423	79.4687	79.295	79.2228	79.4016	79.8915	79.7179	79.3565	79.7327	79.719	79.4541	80.1878	80.2633
	GCF_900101415.1_IMG-taxon_2636416187_annotated_assembly_genomic	0	0	0	0	0	0	0	0	80.3807	78.0718	78.8589	81.3661	80.6499	78.5696	79.1699	78.3976	78.721	78.6583	78.6205	78.2919	78.727	79.8038	79.7392	79.6706	79.0836	79.4918	79.5025	80.2145	79.7902	78.9478	79.2873	79.4954	79.5461	79.4999	80.0402	80.1138	79.889	79.4309	79.415	79.4963	79.9274	79.9053	79.6168	79.898	79.9116	79.8529	80.3962	80.5314
	GCF_028830055.1_ASM2883005v1_genomic	0	0	0	0	0	0	0	0	80.2461	77.9594	78.7946	81.2616	80.6911	78.5844	78.9115	78.3355	78.4635	78.5446	78.3789	78.4097	78.5451	79.7252	79.417	79.4658	79.0617	79.4418	79.382	80.1156	79.6957	79.0182	79.2313	79.1958	79.5018	79.3491	79.9756	80.0043	79.6548	79.3749	79.3201	79.371	79.9825	79.6844	79.5831	79.8246	79.6595	79.5643	80.2236	80.5173
	M20	0	0	0	0	0	0	0	0	80.2729	77.8386	78.4199	81.2217	80.5353	78.3596	78.9873	77.8811	77.948	77.9202	78.0524	77.8132	78.3832	79.0825	78.9601	79.1888	78.5568	78.7943	78.7725	79.2134	79.1228	78.6301	78.8321	78.6284	79.1114	78.9727	79.4694	79.3894	79.1223	78.7688	78.7983	78.762	79.3903	79.2134	79.0285	79.2012	79.1419	79.0035	79.7218	79.9115
	GCF_014268445.2_ASM1426844v2_genomic	0	0	0	0	0	0	0	0	80.372	78.2012	78.4794	81.3798	80.7476	78.5696	79.1644	78.0461	78.1597	78.0682	78.1134	78.0124	78.4883	79.1507	79.0685	79.1704	78.7708	78.931	78.9396	79.514	79.205	78.6866	78.9814	78.9708	79.1546	78.9524	79.7051	79.5713	79.1768	79.0075	78.8621	78.9473	79.4451	79.1965	79.0255	79.334	79.3232	79.2015	79.8049	80.1008
	GCF_015461835.1_ASM1546183v1_genomic	0	0	0	0	0	0	0	0	80.3584	77.6165	78.5987	81.2476	80.8172	78.5388	78.8539	78.0134	78.1329	78.0382	77.8604	78.1185	78.3543	79.1481	79.1733	78.9926	78.7561	78.8855	78.7966	79.4136	79.099	78.6311	78.8046	78.7198	79.2093	78.9101	79.4587	79.4953	78.9682	78.9014	78.785	78.7775	79.4941	79.2696	78.8797	79.0609	79.0421	79.0402	79.6255	79.7429
	GCF_014268485.2_ASM1426848v2_genomic	0	0	0	0	0	0	0	0	80.3285	77.9423	78.6759	81.3024	80.7114	78.6182	79.0785	77.9194	78.1333	78.1772	78.0271	78.1165	78.5346	79.2958	79.1003	79.1414	78.6915	78.8257	78.8449	79.3563	79.1153	78.7558	79.0516	78.8221	79.2628	78.9788	79.5677	79.5002	79.1647	78.9674	78.8584	78.8804	79.5477	79.2496	78.9174	79.2314	79.3025	79.2774	79.7077	79.9586
	GCF_019614655.1_ASM1961465v1_genomic	0	0	0	0	0	0	0	0	80.3601	78.131	78.6062	81.3179	80.6865	78.6404	78.8832	77.9995	78.168	78.1745	77.9638	77.9839	78.5224	79.2087	79.0493	79.1569	78.6893	78.9787	78.7834	79.4318	79.1445	78.6272	78.9234	78.8275	79.1684	78.8179	79.4778	79.3926	79.0786	78.8337	78.867	78.7887	79.4723	79.2776	79.0284	79.1727	79.2428	79.0679	79.7508	79.9358
	GCF_002813455.1_ASM281345v1_genomic	0	0	0	0	0	0	0	0	80.4882	77.6909	78.6694	81.2146	80.7173	78.5492	79.1902	78.1225	78.1436	78.2577	78.1037	77.9773	78.6223	79.2668	79.0133	78.9484	78.5794	78.9659	78.9588	79.5547	79.1491	78.4876	78.8677	78.9593	79.3661	78.8208	79.5728	79.3794	79.1726	78.8771	78.8858	78.9647	79.5412	79.2781	78.9934	79.2324	79.2135	79.133	79.8233	80.0642
	GCF_900182985.1_IMG-taxon_2617270757_annotated_assembly_genomic	0	0	0	0	0	0	0	0	80.3132	78.0122	78.6186	81.2624	80.6593	78.4867	79.1769	78.0319	78.0095	77.9721	78.1138	77.9236	78.5011	79.1282	79.0241	79.0797	78.6797	78.9616	78.9207	79.4512	79.1109	78.6552	78.9816	78.7644	79.1272	78.8415	79.568	79.3511	79.169	78.8748	78.8291	78.8145	79.5529	79.0961	78.9524	79.1362	79.2719	79.1319	79.6824	80.0057
	GCF_036283065.1_ASM3628306v1_genomic	0	0	0	0	0	0	0	0	80.1035	77.9099	78.7828	81.0919	80.4588	78.5958	78.9781	78.3295	78.4839	78.4305	78.4021	78.3756	78.7336	79.7019	79.5839	79.497	79.0207	79.3921	79.3546	80.0253	79.6099	79.1213	79.2608	79.1852	79.4195	79.4507	79.7815	79.7789	79.5021	79.1528	79.1295	79.3135	79.7178	79.5665	79.2997	79.6082	79.6311	79.4532	80.0947	80.1541
	GCF_024072275.1_ASM2407227v1_genomic	0	0	0	0	0	0	0	0	80.2448	78.1754	78.7425	80.9997	80.6261	78.4986	79.1654	78.3682	78.5935	78.5696	78.6227	78.1143	78.6794	79.5495	79.5421	79.5933	79.065	79.3415	79.3433	79.9842	79.5068	79.1486	79.2726	79.3774	79.4749	79.2975	79.8647	79.7047	79.6608	79.257	79.1591	79.2055	79.8216	79.6073	79.258	79.7565	79.7031	79.3474	80.1908	80.3098
	GCF_025706525.1_ASM2570652v1_genomic	0	0	0	0	0	0	0	0	80.0658	77.7422	78.6337	81.0187	80.4572	78.6337	79.0477	78.3226	78.4511	78.489	78.4452	78.1457	78.717	79.6814	79.5548	79.3623	79.0615	79.3804	79.3299	79.9229	79.5311	79.1284	79.1497	79.0577	79.4999	79.347	79.6738	79.8884	79.4933	79.1894	79.2389	79.3311	79.8593	79.5609	79.2351	79.6554	79.604	79.3052	80.1115	80.2167
	GCF_019145375.1_ASM1914537v1_genomic	0	0	0	0	0	0	0	0	80.2575	78.2376	78.6698	81.145	80.4504	78.4825	79.2214	78.3891	78.5374	78.5082	78.4242	78.2296	78.8367	79.4881	79.3565	79.4546	78.9707	79.3364	79.198	79.9432	79.4092	79.0597	79.2525	79.359	79.4773	79.3687	79.8957	79.9039	79.504	79.2062	79.119	79.3504	79.8235	79.6893	79.2038	79.6979	79.7592	79.4444	80.1401	80.1396
	GCF_014268585.2_ASM1426858v2_genomic	0	0	0	0	0	0	0	0	80.1534	78.048	78.6669	81.1567	80.6048	78.57	79.2598	78.3545	78.7044	78.5857	78.6046	78.2856	78.7727	79.7509	79.5024	79.6687	79.0614	79.2646	79.2328	79.8805	79.4434	79.2756	79.3338	79.313	79.507	79.2576	79.8267	79.892	79.5714	79.2442	79.1719	79.2696	79.9692	79.6942	79.4576	79.7597	79.8513	79.5007	80.2147	80.377
	GCF_017167965.1_ASM1716796v1_genomic	0	0	0	0	0	0	0	0	80.1846	78.2165	78.8326	81.0925	80.6298	78.5483	79.1666	78.4242	78.619	78.5499	78.4325	78.3206	78.7744	79.818	79.5394	79.6237	78.9881	79.2643	79.2508	79.9047	79.5387	79.1123	79.2821	79.2406	79.3749	79.4613	79.7934	79.8003	79.446	79.1803	79.1579	79.2864	79.8046	79.5563	79.318	79.7477	79.7299	79.4632	80.1717	80.3921
	GCF_900105485.1_IMG-taxon_2667527397_annotated_assembly_genomic	0	0	0	0	0	0	0	0	80.262	77.892	78.6149	81.0949	80.6227	78.6292	79.1076	78.1367	78.2751	78.1828	78.3296	78.317	78.5166	79.4017	79.3572	79.3529	78.9257	79.1214	79.2371	79.7791	79.4654	78.9254	79.215	79.0686	79.3917	79.1608	79.5584	79.7051	79.3466	79.0011	78.974	79.0899	79.8141	79.3948	79.0424	79.5695	79.4713	79.2378	80.0318	80.1045
	GCF_014268595.2_ASM1426859v2_genomic	0	0	0	0	0	0	0	0	80.283	78.0107	78.823	81.2021	80.6314	78.6539	79.0381	78.2526	78.3944	78.3645	78.2311	78.0683	78.6293	79.4536	79.4618	79.4908	78.9546	79.1935	79.1717	79.6157	79.4219	78.9635	79.1504	79.2823	79.4084	79.2296	79.7786	79.7859	79.439	79.114	79.1837	79.3254	79.6857	79.4622	79.2659	79.557	79.4485	79.2826	80.0789	80.3405
	GCF_019141525.1_ASM1914152v1_genomic	0	0	0	0	0	0	0	0	80.0815	78.1508	78.8432	80.9446	80.4231	78.6162	78.8501	78.6177	78.9059	78.8173	78.8441	78.4843	78.6949	79.8351	79.719	79.7806	79.5535	79.5606	79.7052	80.074	79.8771	79.2098	79.66	79.2783	79.5352	79.4974	79.9399	79.8458	80.0751	79.4032	79.7646	79.7674	79.987	79.9147	79.5864	80.0336	80.0099	79.6851	80.681	80.4142
	GCF_024749365.1_ASM2474936v1_genomic	0	0	0	0	0	0	0	0	80.0895	78.208	78.8955	80.8136	80.3983	78.65	78.864	78.745	78.872	78.8674	78.9092	78.5184	78.6695	79.7803	79.6453	79.6741	79.5118	79.525	79.6575	80.2013	79.7214	79.2597	79.7065	79.3675	79.4894	79.507	79.99	79.8477	80.1397	79.3894	79.7555	79.686	80.0657	79.8024	79.561	79.9483	80.0093	79.6398	80.5539	80.3897
	GCF_004786035.1_ASM478603v1_genomic	0	0	0	0	0	0	0	0	80.2858	78.0314	78.9981	81.0131	80.6847	78.5813	79.0176	78.5489	78.8078	78.774	78.8219	78.287	78.6457	79.6903	79.6514	79.7643	79.3676	79.4538	79.4622	79.9213	79.5523	78.9578	79.4828	79.3749	79.4986	79.3372	79.9286	79.7652	79.9745	79.3466	79.6539	79.6001	79.8551	79.5617	79.5069	79.5894	79.6272	79.6149	80.4837	80.283
	GCF_008370715.1_ASM837071v1_genomic	0	0	0	0	0	0	0	0	80.2009	78.1277	78.9904	81.0136	80.5856	78.579	78.971	78.9504	79.1088	79.0249	78.8111	78.4705	78.8824	79.7787	79.6619	79.8738	79.4804	79.6825	79.74	80.0749	79.7991	79.0741	79.6063	79.3906	79.8038	79.5474	79.911	79.8504	80.0508	79.5474	79.9645	79.9058	80.0658	80.0425	79.565	79.975	79.9766	79.8422	80.5349	80.51
	GCF_900105635.1_IMG-taxon_2639762655_annotated_assembly_genomic	0	0	0	0	0	0	0	0	80.1226	78.2216	79.0085	81.0786	80.5119	78.5899	79.0033	78.9796	79.182	79.0989	79.1253	78.5161	78.6905	79.8857	79.7363	79.9679	79.4733	79.7577	79.7889	80.0285	79.918	79.1973	79.675	79.4093	79.7614	79.5413	80.0966	80.0302	80.1496	79.5018	79.9017	79.9014	80.2165	80.0666	79.5821	80.0476	80.0502	79.9214	80.7061	80.5482
	GCF_014268695.2_ASM1426869v2_genomic	0	0	0	0	0	0	0	0	80.2213	78.0228	79.0706	81.0184	80.4962	78.716	78.9904	78.8791	79.0955	79.1035	78.8853	78.574	78.7244	79.7742	79.7204	79.8941	79.3409	79.7006	79.5803	80.1345	79.8042	79.1247	79.6734	79.3876	79.791	79.4682	80.15	80.0088	80.0799	79.4249	79.962	79.9123	80.0366	80.0135	79.6226	79.9447	80.0497	79.7415	80.6444	80.5351
	GCF_002879715.1_ASM287971v1_genomic	0	0	0	0	0	0	0	0	80.2278	78.2263	79.0902	80.8922	80.5288	78.8601	78.9115	78.8847	79.1124	79.0299	78.8932	78.4932	78.7548	79.8465	79.6787	79.8861	79.4491	79.6804	79.668	80.0355	79.7558	79.202	79.6873	79.3973	79.6873	79.5118	79.9556	80.0375	80.066	79.4834	79.8145	79.7138	80.0706	79.997	79.5787	79.9371	80.0508	79.7527	80.6451	80.5969
	GCF_023330585.1_ASM2333058v1_genomic	0	0	0	0	0	0	0	0	80.1885	78.1108	79.0329	81.0618	80.5437	78.6738	79.0719	78.8088	79.034	78.9564	78.909	78.4629	78.8174	79.9148	79.7386	79.765	79.4456	79.6669	79.6031	80.1193	79.831	78.9346	79.7247	79.402	79.7008	79.5616	79.8945	79.9128	79.9722	79.4788	79.6792	79.7189	80.0787	79.9234	79.6655	79.9824	79.9549	79.7664	80.5675	80.3565
	GCF_014268745.2_ASM1426874v2_genomic	0	0	0	0	0	0	0	0	80.2043	78.3815	79.1466	80.9607	80.5332	78.6659	79.1482	78.873	78.979	79.0813	78.8792	78.4938	78.8136	79.9379	79.6743	79.761	79.3526	79.6372	79.6355	80.1604	79.654	79.0972	79.6739	79.5237	79.7039	79.5238	80.0303	79.8085	80.1611	79.6027	79.8587	79.8078	80.0334	79.8556	79.6869	80.0733	80.0296	79.8105	80.6957	80.5246
	GCF_900102295.1_IMG-taxon_2639762509_annotated_assembly_genomic	0	0	0	0	0	0	0	0	80.1529	78.3515	79.0384	80.9452	80.5486	78.5966	79.0297	78.8601	79.0796	79.0585	78.9892	78.5989	78.81	79.9442	79.8373	79.9479	79.5566	79.7194	79.7928	80.1859	79.9778	79.2624	79.8954	79.4557	79.6525	79.5297	80.0627	79.9603	80.1927	79.5286	79.8326	79.9796	80.102	80.0522	79.5782	80.0209	79.9769	79.8864	80.8249	80.5722
	GCF_003033885.1_ASM303388v1_genomic	0	0	0	0	0	0	0	0	80.2906	78.0097	78.8779	80.9909	80.5319	78.6759	79.0512	78.5826	78.8399	78.7232	78.612	78.3096	78.6405	79.5091	79.4849	79.4359	79.1806	79.3829	79.321	79.792	79.4083	79.1481	79.3967	79.2573	79.4936	79.3407	79.6848	79.6606	79.8835	79.3884	79.493	79.42	79.7022	79.5863	79.3774	79.5051	79.5542	79.3435	80.0783	80.0787
	GCF_030687835.1_ASM3068783v1_genomic	0	0	0	0	0	0	0	0	80.0986	77.9213	78.7694	80.7751	80.4947	78.6174	78.8301	78.4614	78.7026	78.6326	78.5719	78.2607	78.6282	79.4672	79.3125	79.3171	79.0002	79.2672	79.1988	79.5539	79.3125	78.9415	79.3172	79.0789	79.3728	78.9758	79.5346	79.4568	79.566	79.2092	79.4588	79.1197	79.5111	79.5256	79.2592	79.3521	79.5511	79.1256	80.0581	79.9437
	GCF_025336485.1_ASM2533648v1_genomic	0	0	0	0	0	0	0	0	80.058	77.9386	78.8765	80.8327	80.4981	78.6468	78.8532	79.004	79.1399	79.1193	78.9359	78.4887	78.6465	79.7237	79.7139	79.7018	79.4366	79.6117	79.6742	80.138	79.7765	79.3444	79.4692	79.4073	79.7461	79.6446	79.9506	79.8501	80.0399	79.5423	79.8601	79.772	80.1092	80.028	79.493	79.8928	79.8384	79.6848	80.7062	80.4162
	GCF_001708425.1_ASM170842v1_genomic	0	0	0	0	0	0	0	0	80.0073	77.9916	78.949	80.6944	80.2675	78.6352	78.652	78.6068	78.8138	78.8097	78.7631	78.4398	78.596	79.6163	79.5142	79.711	79.4756	79.5015	79.4331	79.8242	79.6022	79.1069	79.3741	79.1607	79.3563	79.3604	79.8881	79.697	79.6797	79.1834	79.4319	79.5205	79.5935	79.5254	79.2449	79.5643	79.6197	79.5648	80.4599	80.1078
	GCF_900106005.1_IMG-taxon_2675902957_annotated_assembly_genomic	0	0	0	0	0	0	0	0	80.0528	78.0583	79.1628	80.7867	80.4286	78.6032	78.8741	78.8604	79.0175	79.034	78.8434	78.5612	78.7369	79.9289	79.7144	79.9047	79.6508	79.4589	79.742	80.3193	79.8412	79.2152	79.6277	79.3923	79.5667	79.5238	79.9982	79.9273	80.1043	79.5814	79.8644	79.8637	79.9872	79.9417	79.72	79.9941	79.9997	79.9446	80.7563	80.4075
	GCF_013386115.1_ASM1338611v1_genomic	0	0	0	0	0	0	0	0	80.0686	78.5883	78.9565	80.9895	80.4635	78.5881	78.8346	79.2153	79.291	79.2762	79.068	78.843	78.9944	80.4079	80.3573	80.3667	79.8766	80.0515	80.31	80.8533	80.2234	79.4426	80.1614	79.8816	80.0166	80.0579	80.5131	80.4061	80.4787	79.8932	80.3286	80.3998	80.6952	80.3777	79.9102	80.6641	80.581	80.2432	81.2776	81.0515
	GCF_036585405.1_Koz11_genomic	0	0	0	0	0	0	0	0	80.104	78.5891	79.1063	80.87	80.4373	78.8587	78.9505	79.2915	79.6038	79.5262	79.4196	78.8472	79.1873	80.621	80.5897	80.6073	80.1815	80.2355	80.4718	81.0675	80.5524	79.6565	80.0776	79.9665	80.1781	80.3319	80.5352	80.5698	80.7532	79.9888	80.691	80.666	80.6393	80.5591	80.0601	80.8983	80.7633	80.4901	81.4622	81.1364
	GCF_014268755.2_ASM1426875v2_genomic	0	0	0	0	0	0	0	0	79.666	78.6119	78.9858	80.4888	80.1899	78.639	79.1012	79.2289	79.5443	79.5019	79.3902	79.0739	79.0185	80.6746	80.7034	80.7312	80.343	80.3259	80.5759	81.1444	80.8298	79.7094	80.2844	80.0211	79.9069	80.5847	80.6804	80.6122	80.7712	79.9323	80.5427	80.7521	80.873	80.6045	80.2158	81.0655	80.9336	80.9111	81.6807	81.2043
	GCF_900105475.1_IMG-taxon_2667527430_annotated_assembly_genomic	0	0	0	0	0	0	0	0	79.7822	78.469	78.8554	80.6488	80.2564	78.5261	78.9336	78.89	79.1584	79.0867	79.1134	78.678	78.8334	80.2743	80.0708	80.1261	79.5431	79.96	79.9926	80.4037	80.1075	79.3896	79.8603	79.6317	79.8604	79.8579	80.2742	80.0915	80.0785	79.6801	80.0515	80.046	80.4055	80.0298	79.7878	80.2541	80.308	80.2048	80.9131	80.6653
	GCF_014524625.1_ASM1452462v1_genomic	0	0	0	0	0	0	0	0	80.3881	78.3394	78.9601	81.3669	80.7156	78.8068	79.2519	79.2106	79.5019	79.397	79.3905	78.8691	79.032	80.5355	80.5104	80.498	80.1696	80.2506	80.3831	81.1067	80.5846	79.6712	79.9218	80.0381	80.1393	80.2485	80.6682	80.611	80.8694	80.0204	80.5531	80.5577	80.7768	80.8422	80.2486	80.9917	81.0117	80.5994	81.6527	81.3958
	GCF_030505375.1_ASM3050537v1_genomic	0	0	0	0	0	0	0	0	80.7679	78.0126	79.024	81.4731	81.0664	78.767	79.1639	78.5595	78.8601	78.8763	78.9035	78.3109	78.7466	79.6788	79.7482	79.6969	79.3467	79.6861	79.7889	80.1461	79.7654	79.2177	79.5742	79.592	79.7058	79.5678	80.0454	79.9854	80.075	79.4553	79.8331	79.7224	80.1031	79.9015	79.5603	80.0331	80.0816	79.8868	80.6885	80.68
	GCF_023241665.1_ASM2324166v1_genomic	0	0	0	0	0	0	0	0	80.3863	77.9289	78.8489	81.2412	80.9087	78.7386	78.8196	78.6294	78.8517	78.8538	78.717	78.3104	78.7412	79.8036	79.7041	79.5052	79.3741	79.3454	79.5366	80.1356	79.7788	79.0226	79.5167	79.1896	79.8334	79.4272	79.9807	79.8375	80.1213	79.5764	79.7161	79.6867	80.0677	79.9149	79.5132	79.7622	79.8488	79.6613	80.5529	80.4967
	GCF_030016165.2_ASM3001616v2_genomic	0	0	0	0	0	0	0	0	79.6392	78.5659	79.0825	80.5177	80.0268	78.665	78.9297	79.416	79.6191	79.7168	79.5214	78.9863	79.0719	80.6153	80.5675	80.724	80.0273	80.1647	80.5358	81.0405	80.548	79.804	80.2712	80.0391	79.9264	80.4631	80.6079	80.7219	81.0436	79.9999	80.8264	80.8518	80.7264	80.7299	80.2881	80.992	80.9135	80.7049	81.8531	81.1141
	GCF_003850565.1_ASM385056v1_genomic	0	0	0	0	0	0	0	0	79.7166	78.5366	78.9345	80.4352	80.2654	78.5268	78.9212	79.1533	79.257	79.1993	79.216	78.5505	78.9873	80.164	79.9733	80.1321	79.6953	79.8655	79.9918	80.4982	80.1264	79.4827	79.9351	79.596	79.7357	79.9106	80.204	80.2654	80.5173	79.9116	80.1395	80.2837	80.1331	80.358	79.9007	80.4575	80.5213	80.1053	81.2116	80.8448
	GCF_900560965.1_PPRCHA0_genomic	0	0	0	0	0	0	0	0	80.1868	78.3169	79.087	81.0137	80.531	78.6087	79.0722	79.2473	79.414	79.4439	79.3143	78.7891	79.0582	80.3251	80.2518	80.2506	79.8695	79.9514	80.0579	80.7848	80.2353	79.3913	79.9814	79.7732	79.8568	80.0337	80.5424	80.4329	80.7619	79.9094	80.4882	80.4536	80.4416	80.5331	80.1401	80.6753	80.6058	80.1902	81.3147	81.1401
	GCF_900105185.1_IMG-taxon_2667528183_annotated_assembly_genomic	0	0	0	0	0	0	0	0	80.2042	78.6202	79.0285	80.9339	80.5109	78.7173	79.2386	79.2781	79.4174	79.46	79.4468	78.7674	79.2835	80.3561	80.2503	80.2543	79.9254	79.9755	80.0045	80.812	80.4395	79.4928	79.9945	79.726	79.972	80.2181	80.8643	80.6865	80.842	80.1095	80.3629	80.4364	80.6487	80.419	80.1685	80.7633	80.5844	80.4545	81.4947	80.9906
	GCF_028656875.1_ASM2865687v1_genomic	0	0	0	0	0	0	0	0	80.1887	78.2186	79.0025	81.0295	80.5825	78.6713	78.7477	79.1269	79.1845	79.2167	79.1411	78.6263	78.9133	80.0831	80.1684	79.9353	79.5651	79.5968	79.6984	80.4838	79.9999	79.1987	79.7185	79.4747	79.9691	79.8134	80.3106	80.3937	80.3716	79.728	80.0394	80.122	80.1569	80.174	79.8676	80.29	80.2103	79.9147	80.869	80.6802
	GCF_009755645.1_ASM975564v1_genomic	0	0	0	0	0	0	0	0	79.5724	78.5025	79.0319	80.174	79.8558	78.6199	79.1474	78.9824	79.0243	79.0699	79.023	78.6435	79.1386	80.3027	80.3622	80.1149	79.6136	79.703	79.883	80.4982	80.3089	79.6014	80.0356	79.7104	79.7598	79.9911	80.2905	80.2522	80.0828	79.8689	79.8397	80.0675	80.1699	80.0839	79.7085	80.181	80.2559	80.4782	81.0254	80.7871
	GCF_004214895.1_ASM421489v1_genomic	0	0	0	0	0	0	0	0	79.326	78.453	79.0553	80.1405	79.6665	78.82	79.0196	78.8957	79.1507	79.1182	79.1569	78.699	78.8878	80.3854	80.2916	80.3359	79.9172	79.9394	80.098	80.6995	80.4043	79.5714	80.0084	79.8716	79.7048	80.2179	80.4329	80.3846	80.1957	79.9161	80.0605	80.1755	80.2989	80.2864	79.9492	80.503	80.5524	80.3792	81.0242	81.0601
	GCF_028656935.1_ASM2865693v1_genomic	0	0	0	0	0	0	0	0	79.2613	78.2842	79.2054	80.1712	79.5306	78.7045	78.788	78.9993	79.0656	79.1658	79.0431	78.5904	78.7175	80.2348	80.2643	80.0726	79.7375	79.9132	79.97	80.5828	80.2598	79.4856	80.1509	79.5486	79.7692	79.9524	80.2607	80.363	80.0805	79.7261	79.8353	80.0814	80.2875	80.1272	79.7889	80.2656	80.4537	80.0966	81.0222	80.8873
	GCF_900497695.1_PWADCCOS864_genomic	0	0	0	0	0	0	0	0	79.3298	78.6285	79.2731	80.259	79.8059	78.586	79.1633	79.2526	79.4583	79.5966	79.4265	78.8703	79.1125	80.8709	80.7053	80.7061	80.2594	80.3729	80.6045	81.2194	80.7248	79.8512	80.3782	79.9424	80.0785	80.4711	80.8598	80.8289	80.5497	80.1336	80.5491	80.4985	80.8358	80.5529	80.1084	80.751	80.712	80.7028	81.5583	81.5472
	GCF_000696345.2_ASM69634v2_genomic	0	0	0	0	0	0	0	0	79.4442	78.728	79.3743	80.1906	79.6794	78.8416	79.2236	79.2747	79.5092	79.4179	79.4842	79.0109	79.1763	80.8297	80.6434	80.8438	80.3512	80.4193	80.6455	81.1615	80.726	79.8804	80.3121	80.0966	80.2212	80.6422	80.7426	80.6692	80.5593	80.1702	80.3653	80.6601	80.714	80.6003	80.2532	80.8236	80.8299	80.8648	81.5951	81.4987
	GCF_019168305.1_MAFF301350_genomic	0	0	0	0	0	0	0	0	79.3003	78.4621	79.3226	80.3466	79.8064	78.8086	78.8624	79.2559	79.5292	79.6154	79.3846	78.8577	78.9517	81.0251	80.8855	80.8688	80.3565	80.3773	80.6256	81.2048	80.7461	79.8528	80.259	80.1168	80.2019	80.6226	80.747	80.8425	80.6619	80.1739	80.6106	80.8783	80.9083	80.5673	80.1921	80.9204	80.7983	80.6966	81.5047	81.3299
	GCF_018398475.1_ASM1839847v1_genomic	0	0	0	0	0	0	0	0	79.3788	78.8065	79.3555	80.3548	79.6883	78.7399	78.9713	79.4446	79.7734	79.8327	79.6766	78.9897	79.3096	81.1638	81.2336	81.1803	80.6424	80.6781	80.9825	81.4606	81.289	80.0016	80.6517	80.3551	80.1339	81.0016	80.9835	80.9228	80.9594	80.2342	80.9032	81.1948	80.9754	80.8899	80.4837	81.0998	81.018	81.2318	81.9054	81.6643
	GCF_017848315.1_ASM1784831v1_genomic	0	0	0	0	0	0	0	0	79.3357	78.7174	79.272	80.3011	79.6411	78.6661	78.7899	79.3829	79.7157	79.7864	79.5385	79.0674	79.2015	81.1758	81.2831	81.1897	80.6776	80.5841	80.9345	81.4603	81.2424	79.9882	80.5942	80.2798	80.1728	80.947	80.9451	80.9623	80.9774	80.2411	80.9369	81.2249	80.8921	80.864	80.3473	81.0244	80.9315	81.197	81.8253	81.4839
	GCF_028656975.1_ASM2865697v1_genomic	0	0	0	0	0	0	0	0	79.3161	78.3924	79.2497	80.2191	79.8359	78.7774	78.9216	79.2934	79.4541	79.4129	79.2409	78.9313	78.984	80.5385	80.5465	80.3418	80.0309	79.9863	80.3596	80.9058	80.4007	79.8332	80.1748	79.8246	79.9601	80.2966	80.6046	80.4411	80.3821	80.036	80.2739	80.3948	80.5137	80.4314	80.1112	80.4827	80.5036	80.4896	81.2955	81.2339
	GCF_003231275.1_ASM323127v1_genomic	0	0	0	0	0	0	0	0	79.0967	78.281	78.9479	79.9001	79.6593	78.5388	78.6703	79.08	79.3686	79.2013	79.0394	78.6956	78.9599	80.5005	80.5174	80.4919	79.8688	80.159	80.1209	80.8958	80.3704	79.5254	79.9159	80.0009	79.9241	80.5094	80.4623	80.4289	80.5108	79.9901	80.2196	80.3678	80.7049	80.4248	79.9951	80.5152	80.5081	80.4269	81.2041	80.8887
	GCF_000730585.1_ASM73058v1_genomic	0	0	0	0	0	0	0	0	78.8441	78.5851	79.1	79.757	79.2931	78.5613	78.8977	79.8966	80.037	80.0451	79.9557	79.0593	79.3241	81.5123	81.4641	81.6182	80.6651	80.819	81.1363	82.0511	81.3418	80.217	80.7501	80.5767	80.357	81.3616	81.1869	81.1992	81.3443	80.461	81.1676	81.5332	81.3907	81.2041	80.7837	81.8102	81.7575	81.4812	82.3705	81.8245
	GCF_000319305.2_ASM31930v2_genomic	0	0	0	0	0	0	0	0	78.6309	78.7525	79.1275	79.4487	79.4299	78.2324	78.819	79.4007	79.6518	79.7429	79.5717	78.9277	79.0754	81.1146	80.9266	81.0717	80.3589	80.4792	80.8096	81.4359	81.1073	79.8361	80.364	80.1381	80.0767	80.7391	81.3537	80.9736	81.4856	80.1988	80.8586	80.8561	80.8406	80.805	80.5617	81.08	80.9992	81.02	81.7038	81.3647
	GCF_000425745.1_ASM42574v1_genomic	0	0	0	0	0	0	0	0	78.6003	78.2082	78.9922	79.3421	78.9659	78.4204	78.5398	79.2544	79.4224	79.5287	79.2922	78.7145	78.7548	80.7167	80.6761	80.5889	80.3497	80.2091	80.3647	80.8203	80.7012	79.6043	80.126	79.9253	79.8099	80.5312	80.5405	80.5246	80.2431	79.6892	80.3386	80.534	80.6648	80.2716	79.8218	80.5457	80.5907	80.5439	81.3114	80.7935
	GCF_037996045.1_ASM3799604v1_genomic	0	0	0	0	0	0	0	0	78.5897	78.0742	78.6502	79.459	78.9482	78.3147	78.574	78.73	78.8793	78.818	78.74	78.4837	78.6148	80.136	80.0524	79.8922	79.4125	79.6762	79.9771	80.3058	80.0047	79.0709	79.651	79.3313	79.3824	79.77	80.1277	80.0212	79.6999	79.4219	79.5376	79.6342	80.0012	79.7185	79.5084	79.9229	79.9765	80.015	80.6024	80.5319
	GCF_030382145.1_ASM3038214v1_genomic	0	0	0	0	0	0	0	0	78.626	78.8657	78.872	79.1737	79.0437	78.4079	78.6925	79.3462	79.422	79.5689	79.4645	78.9022	78.9025	80.6292	80.3709	80.4066	80.0974	80.0911	80.2929	80.84	80.5654	79.7542	80.0211	79.8586	79.4483	80.4244	80.4347	80.5686	80.5331	80.0236	80.1059	80.5261	80.2443	80.2268	80.2291	80.3008	80.3109	80.73	81.0578	80.5182
	GCF_014268805.2_ASM1426880v2_genomic	0	0	0	0	0	0	0	0	78.7835	78.4557	79.1058	79.4463	79.1738	78.386	78.8273	79.0686	79.2479	79.1069	79.0227	78.6866	78.708	80.3484	80.317	80.4279	79.9541	80.035	80.1196	80.5938	80.3158	79.4613	79.7526	79.5793	79.7169	80.253	80.2738	80.2905	80.3677	79.6238	79.9433	80.1741	80.2708	80.0503	79.9164	80.1681	80.115	80.3797	80.9472	80.7145
	GCF_014268815.2_ASM1426881v2_genomic	0	0	0	0	0	0	0	0	78.918	78.388	78.9702	79.41	79.0896	78.5173	78.7324	79.0767	79.1652	79.2022	79.2007	78.6852	78.9257	80.4918	80.4261	80.3442	79.9872	79.9222	80.2407	80.4829	80.3478	79.6394	80.0131	79.8935	79.6564	80.3479	80.5481	80.281	80.1177	79.7284	80.1047	80.2309	80.1726	80.0396	79.902	80.45	80.2318	80.5421	81.0061	80.6943
	GCF_031455735.1_ASM3145573v1_genomic	0	0	0	0	0	0	0	0	78.5862	78.3657	78.8704	79.3956	79.019	78.4681	78.7712	79.1345	79.1667	79.2257	78.9151	78.7621	78.7357	80.5845	80.5149	80.4236	79.6582	80.047	80.2041	80.6125	80.4187	79.4711	79.8705	79.5496	79.4781	80.3403	80.2957	80.2796	80.1097	79.6234	79.9935	80.3472	80.2066	80.0934	79.7334	80.4825	80.257	80.2216	80.9075	80.7647
	GCF_900536025.1_PREIDCCOS865_genomic	0	0	0	0	0	0	0	0	78.7144	78.562	78.9279	79.5219	79.0486	78.5137	78.7459	79.4417	79.5044	79.4881	79.3212	79.0519	78.9691	81.2629	81.124	81.0632	80.3307	80.3949	80.8357	81.3471	81.0636	79.7913	80.4349	80.126	80.0352	80.9248	80.801	80.73	80.6975	79.9253	80.6278	80.9905	80.7981	80.5193	80.2812	81.0624	80.9491	81.3268	81.7321	81.2973
	GCF_019139895.1_ASM1913989v1_genomic	0	0	0	0	0	0	0	0	78.5501	78.5659	78.9354	79.4646	78.9288	78.3396	78.7213	79.5052	79.751	79.7077	79.6568	78.8781	78.9702	81.1935	81.2224	81.4343	80.7617	80.6269	81.0575	81.6141	81.3537	79.8219	80.2782	80.3563	80.0058	81.13	80.8612	81.0756	81.0709	80.2902	80.8832	81.5087	80.981	80.5727	80.5303	81.0566	81.0174	81.339	82.0365	81.5015
	GCF_019139835.1_ASM1913983v1_genomic	0	0	0	0	0	0	0	0	78.679	78.6712	79.1111	79.5213	78.9544	78.33	78.8106	79.5318	79.8371	79.8512	79.7903	78.853	78.9811	81.2582	81.2048	81.4127	80.6863	80.6017	81.0781	81.5102	81.3809	79.8009	80.4178	80.3472	80.0112	81.2671	80.8593	80.9167	81.0388	80.3172	81.0251	81.4572	80.9899	80.6982	80.6429	81.3083	81.0607	81.424	82.1285	81.5752
	GCF_021601385.1_ASM2160138v1_genomic	0	0	0	0	0	0	0	0	78.6898	78.5247	79.182	79.557	79.2438	78.417	78.7527	79.5952	79.8728	80.0121	79.8202	79.1089	78.944	81.3682	81.3317	81.3361	80.6067	80.6191	81.1472	81.7438	81.2905	80.003	80.2508	80.4124	80.101	81.2263	81.0096	80.8898	81.0561	80.4282	80.9385	81.3177	81.0094	80.6679	80.5383	81.2845	81.0373	81.4389	81.9772	81.3909
	GCF_024749065.1_ASM2474906v1_genomic	0	0	0	0	0	0	0	0	78.7611	78.845	79.0421	79.5795	79.1068	78.5037	78.8565	79.6446	79.8745	79.9854	79.9181	79.1029	79.1167	81.3286	81.3224	81.5096	80.6891	80.6882	81.1719	81.8183	81.3495	79.853	80.4177	80.3847	80.1506	81.1581	80.8992	80.9517	81.1497	80.2789	80.868	81.2884	81.0257	80.6656	80.6715	81.2042	81.1079	81.5517	81.8879	81.4285
	GCF_003940825.1_ASM394082v1_genomic	0	0	0	0	0	0	0	0	78.7652	78.8643	79.1079	79.5057	79.1512	78.6482	78.8909	79.5437	79.8666	79.9381	79.9124	79.0743	79.073	81.2892	81.1706	81.453	80.6627	80.7298	81.2184	81.7733	81.2997	79.8418	80.4373	80.3339	80.0565	81.1278	80.9153	81.1043	81.1371	80.3293	80.8483	81.3408	80.8909	80.6862	80.6342	81.3047	81.1618	81.5028	81.9845	81.4895
	GCF_000026105.1_ASM2610v1_genomic	0	0	0	0	0	0	0	0	78.4907	78.8574	79.1519	79.404	78.9123	78.4847	78.7867	79.6454	79.8822	79.944	79.9289	79.198	79.0867	81.426	81.2627	81.3364	80.7846	80.6646	81.149	81.5845	81.3668	79.7219	80.3951	80.3602	80.0818	81.3136	80.8699	81.0505	81.2733	80.2578	81.0099	81.3415	81.0481	80.9917	80.6397	81.2724	81.1348	81.5454	82.1407	81.3904
	GCF_019139535.1_ASM1913953v1_genomic	0	0	0	0	0	0	0	0	78.6321	78.8688	79.1647	79.2934	78.9964	78.5181	78.9013	79.8624	80.186	80.1693	80.1487	79.2081	79.0662	81.6946	81.6124	81.7831	80.9028	80.996	81.2489	81.9557	81.5307	79.992	80.8648	80.6285	80.0738	81.4353	81.1022	81.2204	81.2128	80.323	81.3325	81.7125	81.3296	81.0375	80.8523	81.7211	81.3932	81.8266	82.4127	81.7554
	GCF_014268885.2_ASM1426888v2_genomic	0	0	0	0	0	0	0	0	78.5279	78.8487	79.0763	79.3521	79.0537	78.5198	78.7496	79.7017	80.0495	80.1388	80.0137	79.151	79.1037	81.424	81.2659	81.4285	80.928	80.7317	81.2617	81.7097	81.3753	79.9062	80.5758	80.5542	80.0494	81.1995	80.9579	81.1525	81.2151	80.3246	81.0538	81.5514	81.1042	80.9126	80.6441	81.4648	81.2538	81.4888	82.2157	81.5974
	GCF_002736065.1_ASM273606v1_genomic	0	0	0	0	0	0	0	0	78.5986	78.8319	79.2005	79.3515	78.9444	78.4648	78.8555	79.9524	80.1022	80.1891	80.0857	79.2371	79.2995	81.8685	81.5875	81.9376	81.0944	80.9588	81.5805	82.0924	81.743	79.9409	80.7326	80.6064	80.1682	81.6401	81.1036	81.2073	81.3305	80.4476	81.2048	81.8429	81.3298	81.0795	80.8011	81.7173	81.5852	81.916	82.3846	81.7913
	GCF_014268935.2_ASM1426893v2_genomic	0	0	0	0	0	0	0	0	78.677	78.9339	79.1885	79.2994	78.9767	78.5758	78.8773	79.9239	80.2646	80.3248	80.2698	79.2578	79.2926	81.8033	81.6857	81.9719	81.0953	81.0281	81.6785	82.1885	81.6979	80.1073	80.8038	80.7773	80.3138	81.6638	81.0875	81.2492	81.5331	80.4874	81.4218	82.0286	81.4395	81.2044	80.9866	81.721	81.6266	81.9497	82.5624	81.8456
	GCF_019139675.1_ASM1913967v1_genomic	0	0	0	0	0	0	0	0	78.5983	78.9132	79.1535	79.3736	78.9755	78.5394	78.826	79.7946	79.9043	79.9069	79.9482	79.1148	79.1091	81.3232	81.2584	81.383	80.7273	80.6558	81.2439	81.8748	81.186	79.9261	80.3921	80.4458	80.0144	81.1468	80.9097	81.0625	81.1734	80.1841	80.9207	81.3167	81.0634	80.6957	80.6962	81.313	81.3061	81.6082	82.1399	81.5035
	GCF_025643155.1_ASM2564315v1_genomic	0	0	0	0	0	0	0	0	78.6149	78.6502	79.1097	79.2173	78.9373	78.3333	78.7616	79.6389	79.8881	79.9195	79.8688	79.1253	79.0282	81.384	81.1829	81.3001	80.6427	80.7668	81.0752	81.8462	81.2603	79.8854	80.4342	80.2913	80.2156	81.1864	80.8762	80.813	81.0317	80.2025	80.8495	81.2555	80.8597	80.7377	80.5502	81.2842	81.1638	81.5277	81.981	81.3367
	GCF_014269225.2_ASM1426922v2_genomic	0	0	0	0	0	0	0	0	78.7229	78.663	79.1485	79.3386	78.961	78.6333	78.8609	79.5327	79.6909	79.769	79.6923	78.8241	79.1318	81.0887	80.9922	80.9452	80.3483	80.3147	80.7493	81.1875	81.0293	79.6963	80.2692	80.0459	79.668	80.6428	80.6417	80.6909	80.7889	80.026	80.5943	80.9641	80.6558	80.5315	80.2036	80.886	80.7496	81.1122	81.5823	81.2941
	GCF_014269185.2_ASM1426918v2_genomic	0	0	0	0	0	0	0	0	78.6506	78.8194	79.1739	79.3703	78.9571	78.4341	78.9522	79.4194	79.6649	79.6463	79.6591	79.0022	79.14	80.8631	80.7719	80.7433	80.3482	80.3045	80.6165	81.1511	80.7336	79.7458	80.0885	80.0215	79.8194	80.7513	80.7299	80.7854	80.6123	79.9371	80.4555	80.7463	80.6622	80.5552	80.2792	80.6465	80.6675	80.9914	81.5859	80.934
	GCF_015168335.1_ASM1516833v1_genomic	0	0	0	0	0	0	0	0	78.5297	78.8003	79.2242	79.418	79.404	78.5051	79.0712	79.3363	79.4982	79.4933	79.5827	78.9426	78.9551	80.9923	80.9091	80.8501	80.4256	80.3815	80.6888	81.2611	80.9837	79.8208	80.2671	79.9449	79.8808	80.7781	81.071	80.8639	80.7847	80.0694	80.5384	80.8074	80.7298	80.5626	80.6659	80.8458	80.8061	81.1477	81.3816	81.2362
	GCF_009932335.1_ASM993233v1_genomic	0	0	0	0	0	0	0	0	78.6513	78.7661	79.1956	79.4489	79.6127	78.5373	78.9919	79.3583	79.596	79.5666	79.629	79.0227	78.9805	80.9407	80.9803	80.7423	80.335	80.2957	80.6579	81.1929	80.9251	79.8279	80.1567	79.9876	79.9041	80.756	80.9175	80.7748	80.7927	80.0428	80.5673	80.7851	80.663	80.5634	80.4076	80.8405	80.7484	81.0531	81.3833	81.2606
	GCF_032164165.1_ASM3216416v1_genomic	0	0	0	0	0	0	0	0	78.6531	78.6755	79.1403	79.2488	79.0815	78.5091	78.839	79.3945	79.4928	79.6463	79.505	78.8057	78.9715	80.9462	80.8604	80.7868	80.2235	80.1929	80.5331	81.2122	80.8165	79.7201	80.1727	79.9125	79.79	80.6044	80.5814	80.6428	80.6882	80.0941	80.4401	80.8162	80.51	80.4339	80.2099	80.7834	80.6227	81.0182	81.3584	81.1818
	GCF_015680405.1_ASM1568040v1_genomic	0	0	0	0	0	0	0	0	78.5379	78.6165	79.0994	79.4518	78.9864	78.4923	78.5948	79.3536	79.6096	79.6285	79.4463	78.8149	78.7857	80.9636	80.8863	80.7302	80.1999	80.2142	80.5022	81.2027	80.8799	79.9051	80.1077	79.7701	79.754	80.6795	80.6582	80.6412	80.6709	79.979	80.472	80.7197	80.6322	80.2325	80.3011	80.7518	80.6736	80.9339	81.327	81.0148
	M12a	0	0	0	0	0	0	0	0	78.7577	78.4913	78.8844	79.4141	79.0403	78.2755	78.9102	78.9919	79.121	79.1998	79.1205	78.5719	78.5938	80.2448	80.1203	80.2858	79.7828	79.7217	80.1059	80.485	80.2123	79.2336	79.6077	79.6477	79.5354	80.0935	80.3854	80.3371	80.0988	79.6286	79.9821	80.2136	80.1366	80.0078	79.9122	80.1155	79.9826	80.2344	80.7719	80.6519
	GCF_021283545.2_ASM2128354v2_genomic	0	0	0	0	0	0	0	0	78.727	78.4967	79.0414	79.4108	79.6041	78.4393	78.8153	79.0052	79.244	79.224	79.0742	78.5572	78.7556	80.2785	80.3902	80.2847	79.8552	79.7999	80.103	80.517	80.2648	79.4278	79.6109	79.65	79.4484	80.0522	80.7049	80.3313	80.2121	79.6005	80.0391	80.2927	80.1199	79.9961	80.2431	80.0737	80.0182	80.264	80.8478	80.7586
	GCF_000412675.1_ASM41267v1_genomic	0	0	0	0	0	0	0	0	78.7322	78.3788	79.0144	79.5396	79.2407	78.5695	78.9206	79.1962	79.4434	79.3782	79.4931	78.7642	78.6969	80.6625	80.533	80.5045	80.0259	80.0656	80.3348	80.8947	80.6786	79.597	79.9876	79.7359	79.6114	80.402	80.4088	80.3864	80.6174	79.8564	80.169	80.4122	80.2985	80.2983	80.0336	80.3511	80.1752	80.702	81.1211	80.956
	GCF_030291635.1_ASM3029163v1_genomic	0	0	0	0	0	0	0	0	78.8891	78.6023	79.1889	79.4247	79.1402	78.5039	78.754	79.1384	79.277	79.444	79.3068	78.7317	78.7439	80.6196	80.4565	80.6293	80.1102	80.0025	80.3075	80.9415	80.5806	79.6684	79.9175	79.7579	79.6824	80.3579	80.4041	80.471	80.595	79.8764	80.3028	80.3963	80.3457	80.2041	80.2129	80.4982	80.4376	80.5557	81.0494	80.9247
	GCF_003671975.1_ASM367197v1_genomic	0	0	0	0	0	0	0	0	78.8529	78.3455	79.2587	79.4088	79.6545	78.5665	79.1874	79.1191	79.2562	79.3802	79.3006	78.7742	78.6887	80.496	80.443	80.4523	79.8622	80.0254	80.2151	80.7187	80.5204	79.7007	79.8069	79.6701	79.5841	80.2102	80.7743	80.4656	80.4363	79.8403	80.1232	80.2654	80.2244	80.2237	80.2821	80.3145	80.3033	80.5413	81.0719	80.8869
	GCF_021602465.1_ASM2160246v1_genomic	0	0	0	0	0	0	0	0	78.6283	78.6397	79.0103	79.5449	79.2732	78.4066	78.7149	79.2834	79.5302	79.5287	79.3504	78.9363	78.8253	80.919	80.684	80.7199	80.3167	80.2583	80.6243	81.4037	80.8074	79.7422	80.2154	80.0387	79.7614	80.6352	80.6711	80.7266	80.756	79.9978	80.4478	80.7848	80.632	80.5367	80.2963	80.7378	80.6855	80.8841	81.5006	81.0295
	GCF_025447535.1_ASM2544753v1_genomic	0	0	0	0	0	0	0	0	78.4959	78.5993	78.9521	79.4789	78.8916	78.3251	78.6139	79.1324	79.3344	79.469	79.2208	78.8021	78.7169	80.6927	80.4178	80.4524	80.1019	80.1672	80.4833	81.1708	80.5914	79.6972	79.9504	79.8088	79.754	80.4039	80.5872	80.3955	80.5385	79.8883	80.2627	80.7436	80.6303	80.405	80.1167	80.588	80.5754	80.6548	81.3914	80.8748
	GCF_003391255.1_ASM339125v1_genomic	0	0	0	0	0	0	0	0	78.5658	78.9572	79.2254	79.4314	78.9939	78.5651	78.7854	79.5077	79.6863	79.8146	79.6785	79.0696	78.8772	81.0999	80.9524	81.1836	80.4173	80.609	80.9545	81.5739	81.0693	79.8776	80.3248	80.1801	79.915	80.8025	80.8914	80.8515	81.0018	80.2042	80.7184	80.9902	80.9142	80.5964	80.4728	81.0192	81.0542	81.3197	81.7931	81.3076
	GCF_021602585.1_ASM2160258v1_genomic	0	0	0	0	0	0	0	0	78.592	78.7025	79.2252	79.5526	79.0479	78.4725	78.7868	79.7917	80.0097	80.0472	79.7905	79.1169	79.0587	81.6219	81.5047	81.4867	80.8807	80.7419	81.2064	81.9463	81.3404	79.9695	80.5924	80.3361	80.1083	81.2737	81.0627	81.0097	81.2113	80.4451	81.0985	81.5099	81.1917	80.9636	80.7214	81.3974	81.2733	81.6402	82.2312	81.6722
	GCF_021560075.1_ASM2156007v1_genomic	0	0	0	0	0	0	0	0	78.8102	78.5712	79.1004	79.3943	79.032	78.3106	78.8183	79.0904	79.1442	79.1438	79.3749	78.5843	78.5922	80.4595	80.3414	80.3865	79.985	79.9337	80.1706	80.6261	80.4849	79.3904	79.8792	79.752	79.4838	80.2504	80.6996	80.4698	80.1878	79.5337	79.9898	80.1514	80.2376	79.9659	80.3411	80.2381	80.2498	80.5054	81.0772	80.6169
	GCF_029215585.1_ASM2921558v1_genomic	0	0	0	0	0	0	0	0	78.9128	78.6965	79.0556	79.4502	79.0986	78.5355	78.7457	79.0437	79.3039	79.3872	79.2826	78.8502	78.7605	80.4285	80.2997	80.4855	79.8768	79.9741	80.199	80.6722	80.3282	79.4364	79.7921	79.5911	79.7127	80.0689	80.3466	80.4687	80.3631	79.8251	80.0422	80.1558	80.2593	80.1757	80.0498	80.2162	80.1799	80.4889	81.0848	80.9561
	GCF_000731675.1_ASM73167v1_genomic	0	0	0	0	0	0	0	0	78.7759	78.5373	79.0885	79.4569	79.1741	78.5719	78.7422	79.2039	79.5383	79.4469	79.5194	78.7548	78.7743	80.6176	80.5162	80.4568	79.9904	80.2162	80.3339	80.9267	80.5096	79.5907	80.0704	79.6854	79.7292	80.2917	80.5573	80.5552	80.4138	79.8738	80.2205	80.492	80.4282	80.359	80.0191	80.3803	80.4568	80.713	81.1728	80.9006
	GCF_021602025.1_ASM2160202v1_genomic	0	0	0	0	0	0	0	0	78.7178	78.3662	78.9618	79.1729	79.0285	78.2915	78.8316	79.0089	79.1324	79.0468	78.9789	78.6987	78.5294	80.2087	80.1531	80.0936	79.7322	79.7278	80.1935	80.5891	80.1734	79.4368	79.7265	79.525	79.4536	80.0733	80.5064	80.283	79.9877	79.6605	79.8027	80.1189	80.0416	79.9787	80.1577	80.0593	80.0333	80.1343	80.8171	80.6046
	GCF_000425785.1_ASM42578v1_genomic	0	0	0	0	0	0	0	0	78.7284	78.2406	79.1444	79.3921	78.9231	78.4915	78.497	79.0034	79.2106	79.3333	78.9868	78.6295	78.6073	80.3149	80.1877	80.3268	79.7504	79.7859	80.1516	80.5691	80.3387	79.4829	79.6343	79.457	79.4302	79.993	80.2647	80.2022	80.289	79.7223	80.0351	80.2679	79.9447	79.951	79.9016	80.2154	80.1432	80.2361	80.9175	80.5351
	GCF_014109765.1_ASM1410976v1_genomic	0	0	0	0	0	0	0	0	77.8242	78.9185	78.2955	78.4396	78.4876	78.9226	79.383	79.5267	79.8283	79.8103	79.7835	79.6386	79.4885	81.5131	81.3579	81.1974	80.8928	81.0652	81.3942	81.4095	81.5362	80.8939	81.2389	80.6936	81.0067	81.2843	87.4506	86.7793	81.3888	80.6566	80.8063	81.6338	81.3789	81.3257	80.6502	81.0537	80.9499	81.5434	82.7488	82.3616
	GCF_000297075.2_Ppseudo_final_genomic	0	0	0	0	0	0	0	0	78.0533	78.9671	78.4171	78.5048	78.642	79.0498	79.8621	79.9911	80.1211	80.1289	79.9536	79.7874	79.661	81.9311	81.891	81.7763	81.2587	81.3891	81.7164	81.8572	81.6293	81.1616	81.291	81.3474	81.2841	81.6637	96.1819	88.9272	81.7717	80.8599	81.035	81.8702	81.6291	81.5835	81.228	81.4295	81.2673	82.0816	83.376	82.8019
	GCF_017167985.1_ASM1716798v1_genomic	0	0	0	0	0	0	0	0	78.0542	78.9004	78.3912	78.5846	78.3089	79.0027	79.5645	79.8493	79.8994	79.8044	79.8858	79.8555	79.633	81.9162	81.7756	81.7204	81.248	81.3018	81.6257	81.8189	81.7478	81.1888	81.2563	81.0755	81.307	81.6221	92.6533	89.408	81.5829	80.7198	80.9881	81.9153	81.4944	81.5672	80.7834	81.2109	81.1536	81.9712	83.3745	82.6914
	GCF_900106015.1_IMG-taxon_2667527235_annotated_assembly_genomic	0	0	0	0	0	0	0	0	77.9204	78.8507	78.5086	78.51	78.2868	78.9968	79.622	79.8092	79.764	79.9457	79.8698	79.7368	79.7855	82.0886	81.7256	81.9226	81.1472	81.553	81.7674	81.9402	81.866	81.2511	81.3997	81.0883	81.4673	81.7954	93.4879	89.2182	81.9868	80.7551	81.08	81.8452	81.5488	81.6084	81.0716	81.1968	81.2626	82.2279	83.5448	82.7776
	GCF_023093875.1_ASM2309387v1_genomic	0	0	0	0	0	0	0	0	77.9101	78.8677	78.4369	78.5025	78.2731	78.9152	79.5613	79.7746	79.9275	79.9598	79.8999	79.8644	79.7723	82.027	81.8641	81.7851	81.1985	81.3974	81.6181	81.874	81.8085	81.2477	81.4007	81.125	81.3336	81.639	93.1794	89.1248	81.728	80.5779	81.0481	81.7846	81.538	81.6415	81.1728	81.2002	81.2074	82.1675	83.4285	82.769
	GCF_015712105.2_536_genomic	0	0	0	0	0	0	0	0	77.8067	78.691	78.4743	78.5659	78.2448	79.0015	79.509	79.7556	79.8349	79.9316	79.7686	79.7147	79.4602	81.565	81.5031	81.2666	80.9137	81.1056	81.3928	81.4844	81.3263	80.8153	80.8799	80.861	81.0478	81.3219	90.7273	88.5245	81.528	80.526	80.7368	81.4325	81.3	81.3616	80.4538	80.9765	80.9062	81.5213	83.1529	82.3407
	GCF_033842905.1_ASM3384290v1_genomic	0	0	0	0	0	0	0	0	77.9597	79.0038	78.4626	78.4467	78.4324	79.183	79.5962	79.9716	79.8962	79.9786	79.9004	79.7702	79.7755	81.8708	81.7635	81.8112	81.3196	81.5082	81.8062	81.9601	81.6982	81.2519	81.2683	81.248	81.41	81.6229	90.7513	89.1173	81.7811	80.8586	81.0864	81.9385	81.5815	81.6705	80.8807	81.2609	81.1939	81.905	83.5903	82.8409
	GCF_013409125.2_ASM1340912v2_genomic	0	0	0	0	0	0	0	0	78.016	78.6866	78.4462	78.4094	78.4581	79.0282	79.5515	79.7968	79.7513	79.8417	79.7585	79.5515	79.6032	81.6722	81.493	81.6083	81.0321	81.0622	81.4632	81.5342	81.6091	80.9833	81.2564	80.8724	81.2712	81.3162	91.1011	88.6244	81.5007	80.6985	80.8032	81.5376	81.3946	81.2278	80.7964	81.1719	80.906	81.84	83.1736	82.6231
	GCF_900115475.1_IMG-taxon_2663762774_annotated_assembly_genomic	0	0	0	0	0	0	0	0	78.1177	78.6347	78.3602	78.4019	78.2716	78.9682	79.3624	79.6774	79.8592	79.7551	79.7567	79.7459	79.494	81.6778	81.4589	81.3614	80.9317	81.3107	81.4038	81.574	81.5248	80.9557	81.2081	80.8023	81.1484	81.3334	89.3853	88.474	81.4343	80.7094	80.8855	81.5609	81.5238	81.301	80.6319	80.9824	80.9998	81.4869	83.0516	82.5694
	GCF_000733715.2_ASM73371v2_genomic	0	0	0	0	0	0	0	0	77.7076	78.9079	78.3619	78.2978	78.0978	78.9805	79.4266	79.7654	79.7402	79.8269	79.7987	79.6916	79.6382	81.7848	81.7064	81.7444	81.0958	81.2083	81.4966	81.4907	81.5771	81.1386	80.9587	81.0056	81.1439	81.49	88.9389	90.5816	81.5769	80.7763	80.7858	81.8111	81.4502	81.4091	80.7257	81.1259	81.1467	81.8115	83.1008	82.5585
	GCF_021029445.1_ASM2102944v1_genomic	0	0	0	0	0	0	0	0	78.0078	78.9725	78.405	78.4929	78.3362	78.9772	79.8034	80.0409	80.1669	80.0536	80.0729	79.767	79.8281	81.9959	81.9886	81.9693	81.3179	81.3867	81.7083	81.8031	81.852	81.3714	81.3071	81.2798	81.2366	81.7103	90.8709	88.5723	81.7979	80.6678	80.9507	81.763	81.6756	81.5605	80.9768	81.4131	81.251	82.0068	83.593	82.6949
	GCF_005877905.1_ASM587790v1_genomic	0	0	0	0	0	0	0	0	77.5186	78.9579	78.0889	78.2565	77.902	78.3242	78.4144	80.3626	80.4924	80.4104	80.3256	79.5169	79.1244	81.7939	81.6324	81.8531	81.2811	81.0645	81.6402	85.4518	81.6107	80.4011	80.6922	80.8548	80.1171	81.557	81.4145	81.3845	82.2519	80.995	81.6616	81.9792	81.6566	81.4991	87.4792	83.5299	83.409	81.7856	82.1532	81.7203
	GCF_012971725.1_ASM1297172v1_genomic	0	0	0	0	0	0	0	0	77.6376	78.9999	78.2444	78.2765	78.0134	78.2635	78.386	80.3142	80.4282	80.4753	80.3489	79.4225	79.1802	81.9215	81.8876	81.9337	81.5409	81.0291	81.7572	85.6429	81.7549	80.4035	80.7791	80.8728	80.1956	81.7987	81.5294	81.5395	82.4089	81.2069	81.8375	82.2393	81.8038	81.6781	87.5894	83.7612	83.6091	82.06	82.1734	82.0549
	GCF_029457395.1_ASM2945739v1_genomic	0	0	0	0	0	0	0	0	77.7203	79.0553	78.3227	78.2503	77.9619	78.2357	78.5253	80.4147	80.6187	80.7098	80.53	79.6359	79.2155	81.9829	81.9178	82.1728	81.7562	81.3057	81.8711	85.7029	81.7558	80.5309	80.9146	81.0735	80.2654	81.8434	81.5296	81.6747	82.5259	81.1111	81.9315	82.1326	81.8432	81.6794	87.541	83.8566	83.713	82.2651	82.3166	82.004
	GCF_010994165.1_ASM1099416v1_genomic	0	0	0	0	0	0	0	0	77.622	79.0133	78.2397	78.2231	77.9929	78.2992	78.4423	80.3456	80.6243	80.5728	80.4806	79.5944	79.2353	82.0287	81.9848	82.0684	81.7183	81.3898	81.804	85.6106	81.8024	80.5554	81.0117	81.0279	80.3499	81.899	81.5135	81.6435	82.4266	81.2049	81.8489	82.243	81.9301	81.7251	87.5973	83.7954	83.6771	82.2269	82.321	82.0501
	GCF_017589465.1_ASM1758946v1_genomic	0	0	0	0	0	0	0	0	77.4526	78.9981	78.2526	78.1746	77.9064	78.3424	78.5438	80.5572	80.6499	80.8147	80.4831	79.5755	79.3408	82.84	82.6004	82.6412	81.8005	81.8101	82.2598	89.3903	82.6127	80.8233	81.2842	81.2278	80.5239	82.5943	81.5696	81.9297	82.5077	81.5332	82.083	82.8239	82.2399	82.2365	84.5438	84.3673	84.182	82.964	82.8551	82.3916
	GCF_900099785.1_IMG-taxon_2663762770_annotated_assembly_genomic	0	0	0	0	0	0	0	0	77.4087	78.9419	78.2158	78.2166	77.8355	78.3887	78.5024	80.3759	80.5673	80.6247	80.3339	79.4829	79.3585	82.2269	82.1024	82.0694	81.3063	81.4439	81.8521	85.7632	82.1093	80.831	80.9996	81.0212	80.5015	82.2924	81.3564	81.5629	82.3417	81.2538	81.7732	82.6272	82.077	81.9162	84.388	84.1472	83.8604	82.4745	82.6673	82.0392
	GCF_009911755.1_ASM991175v1_genomic	0	0	0	0	0	0	0	0	77.7733	79.1184	78.2347	78.4919	78.237	78.3286	78.6311	80.4844	80.7676	80.7634	80.6959	79.5972	79.3079	82.3859	82.165	82.4721	81.6652	81.4877	82.1022	86.028	82.1408	80.7324	81.1592	81.138	80.3285	82.3022	81.7172	81.8334	82.5004	81.4936	82.0207	82.7977	81.9935	81.8778	85.0203	84.073	83.8586	82.6619	82.8304	82.1624
	GCF_008807375.1_ASM880737v1_genomic	0	0	0	0	0	0	0	0	77.8875	79.0574	78.583	78.292	78.0858	78.4818	78.7393	80.3421	80.5108	80.4893	80.4516	79.5642	79.4471	81.8673	81.8056	81.9034	81.3709	81.4481	81.587	83.0817	81.7367	80.6562	81.0234	80.9433	80.3182	81.8091	81.6637	81.8578	86.8215	84.3486	82.3973	82.6881	81.8207	82.2698	81.9542	82.4067	82.4091	81.9632	82.8918	82.5222
	GCF_000423545.1_ASM42354v1_genomic	0	0	0	0	0	0	0	0	77.692	78.8603	78.3476	78.4061	78.0668	78.3954	78.555	79.7997	80.0553	80.057	79.8855	79.3379	79.2063	81.3312	81.3482	81.2713	80.7512	80.7344	80.9825	82.408	81.3143	80.3367	80.5412	80.3617	80.2133	81.2141	81.2384	81.3151	86.3389	84.3644	81.7646	82.0883	81.3189	81.8594	81.295	81.7527	81.733	81.4329	82.2224	81.8594
	GCF_011397855.1_ASM1139785v1_genomic	0	0	0	0	0	0	0	0	77.7483	78.9946	78.5195	78.2013	78.1042	78.3942	78.6072	80.6838	80.7285	80.8467	80.7494	79.7097	79.4157	82.3625	82.3141	82.498	81.7825	81.4876	82.1129	83.4935	82.2824	80.8002	81.3026	81.0825	80.5627	82.3758	82.0842	82.0936	85.2958	82.7559	83.2319	83.3342	82.1728	82.4626	81.9898	82.7784	82.6223	82.5141	83.3525	82.6238
	GCF_026072635.1_ASM2607263v1_genomic	0	0	0	0	0	0	0	0	77.8342	79.2212	78.4521	78.5408	78.1713	78.6272	79.0211	80.6244	80.7264	80.8614	80.7776	79.7289	79.5551	82.3641	82.3225	82.2973	81.669	81.6134	82.1191	83.3112	82.1819	81.0557	81.4451	81.2391	80.7821	82.1397	82.3368	82.3647	84.966	83.1106	82.9692	83.2332	82.5775	82.6569	82.1804	82.79	82.6162	82.5283	83.785	83.1786
	GCF_012767755.2_ASM1276775v2_genomic	0	0	0	0	0	0	0	0	77.8382	79.2582	78.4491	78.2797	78.2195	78.601	79.1429	80.6375	80.8066	80.9485	80.9316	79.9355	79.5308	82.5214	82.5927	82.6302	81.9073	81.8859	82.3904	83.5777	82.2992	81.0463	81.6002	81.3172	80.8317	82.527	82.4405	82.5732	85.249	83.1183	83.1653	83.5902	82.7827	82.7068	82.2841	83.0082	82.7491	82.7154	83.9206	83.1873
	GCF_003595175.1_ASM359517v1_genomic	0	0	0	0	0	0	0	0	78.1339	79.1198	78.3674	78.491	78.3769	78.9187	79.1051	80.0953	80.1642	80.2492	80.2219	79.8438	80.0946	82.7995	82.8103	82.8395	81.4734	81.9696	82.1726	83.5829	82.6171	81.0634	81.5949	81.4619	81.7172	82.4251	82.2212	82.4508	82.3958	81.4286	82.2661	84.1181	82.583	82.4655	81.5456	82.6886	82.407	82.9086	84.2783	83.6202
	GCF_016901015.1_ASM1690101v1_genomic	0	0	0	0	0	0	0	0	77.852	78.7148	78.0918	78.3925	78.2567	78.7053	79.0034	79.9464	80.1601	80.0635	79.9351	79.9458	79.94	82.9472	82.6351	82.6747	81.6115	81.8147	82.3421	83.2398	82.6088	81.1299	81.6222	81.5266	81.05	82.4241	82.1672	82.2507	82.3038	81.3507	82.0889	84.7112	82.7811	82.0901	81.6251	82.4935	82.2756	82.9361	83.527	83.4317
	GCF_904061905.1_CIP111764_genomic	0	0	0	0	0	0	0	0	77.7034	79.1732	78.4587	78.3025	78.1568	78.7183	78.7214	80.6695	80.5721	80.7011	80.6361	80.3067	79.8213	83.5009	83.3335	83.605	82.6299	82.7619	83.1911	84.3634	83.1753	81.266	82.0837	81.8844	81.3273	83.443	82.607	82.8374	83.2228	81.7637	82.9634	87.3497	83.0501	83.0038	82.2309	83.4292	83.2783	83.6286	84.4072	83.4937
	GCF_023823685.1_ASM2382368v1_genomic	0	0	0	0	0	0	0	0	77.7329	79.1315	78.5609	78.2936	77.9662	78.5174	78.7737	80.4605	80.6367	80.7031	80.5033	80.101	79.9953	83.4001	83.0781	83.1751	82.3623	82.1069	82.7386	83.5784	83.0594	81.779	82.2208	81.6533	81.0838	83.1921	82.9147	83.1544	83.1412	81.4673	82.7276	83.7453	82.6038	82.5215	81.6633	82.6438	82.3782	83.3949	84.4081	85.4418
	GCF_014174475.1_ASM1417447v1_genomic	0	0	0	0	0	0	0	0	78.2332	78.886	78.525	78.9168	78.7165	79.0516	79.3055	79.9091	79.9345	80.0772	80.0305	79.7573	80.2296	82.4146	82.3232	81.9719	81.4238	81.548	81.8119	82.4319	82.2323	81.282	81.5041	81.0721	81.4061	81.9939	82.4773	82.584	82.1997	81.3241	81.8232	82.1728	82.4409	81.8513	81.1979	81.8813	81.7363	82.2274	83.4307	86.7305
	GCF_014164785.1_ASM1416478v1_genomic	0	0	0	0	0	0	0	0	78.0065	79.088	78.5222	78.6804	78.4038	79.0312	79.2353	80.0022	80.0784	80.0405	79.9013	79.7254	80.243	82.6345	82.5193	82.1626	81.5471	81.628	81.8916	82.3333	82.3833	81.49	81.5849	81.1626	81.4527	82.0063	82.5893	82.4127	81.9742	81.1369	81.701	82.2881	82.1226	81.8279	81.0952	81.8284	81.6184	82.362	83.7425	93.2162
	GCF_004327355.1_ASM432735v1_genomic	0	0	0	0	0	0	0	0	78.0271	78.8873	78.4872	78.4355	78.2312	79.1324	79.2571	80.0303	80.2756	80.3689	80.0677	79.7191	79.7416	82.149	82.0532	81.9858	81.3582	81.8321	81.8757	82.233	82.0657	80.6254	81.3944	81.2085	81.7852	81.9196	82.7129	82.5555	81.8305	80.8567	81.7306	82.3399	82.2665	81.6686	80.7071	81.8738	81.6998	81.987	84.1854	82.7707
	GCF_900142655.1_IMG-taxon_2671180065_annotated_assembly_genomic	0	0	0	0	0	0	0	0	78.2727	78.3967	78.2869	78.8705	78.608	79.0939	79.4601	79.2309	79.4446	79.3248	79.3365	79.0125	79.146	80.8857	80.7181	80.4665	80.1975	80.2634	80.5122	80.6598	80.5938	80.151	80.3302	80.0963	80.5702	80.5245	81.774	81.7079	80.4474	79.9072	80.2184	80.3423	80.9798	80.4325	79.971	80.1695	80.183	80.578	81.9185	81.4811
	GCF_900112645.1_IMG-taxon_2663762767_annotated_assembly_genomic	0	0	0	0	0	0	0	0	78.0787	78.7414	78.3026	78.5787	78.2392	78.9622	79.3261	79.8229	80.0133	79.9833	79.9862	79.3897	79.1852	81.5122	81.462	81.2893	81.0579	80.8503	81.3689	81.4919	81.3859	80.3919	80.935	80.6664	80.9036	81.1599	82.29	82.3605	81.085	80.4075	80.9518	81.522	81.5128	80.8694	80.3865	80.9407	80.8321	81.3613	82.9105	81.9321
	GCF_900113905.1_IMG-taxon_2671180085_annotated_assembly_genomic	0	0	0	0	0	0	0	0	78.0195	78.698	78.5644	78.4643	78.3532	79.0757	79.1255	79.7862	80.1206	80.0483	79.8827	79.3532	79.3039	81.5976	81.5421	81.416	81.0251	81.0504	81.3143	81.5422	81.453	80.5092	80.9419	80.6419	80.942	81.3506	82.4045	82.2028	81.0534	80.3423	81.0132	81.5405	81.4366	81.0544	80.2792	81.1185	80.8446	81.5904	83.0637	81.8978
	GCF_900102335.1_IMG-taxon_2671180043_annotated_assembly_genomic	0	0	0	0	0	0	0	0	78.0001	78.1508	78.3384	78.7032	78.493	78.9603	79.2344	79.208	79.3297	79.2915	79.2791	79.0785	79.0487	80.4391	80.3019	80.0617	79.9733	80.1285	80.1902	80.3719	80.1273	79.9857	80.1444	79.9214	80.5277	80.1373	81.3503	81.2648	79.9931	79.474	80.0139	80.2672	80.7529	80.0708	79.8122	79.9305	79.9566	80.1889	81.6237	81.0323
	GCF_004327275.1_ASM432727v1_genomic	0	0	0	0	0	0	0	0	78.2961	78.6895	78.2738	78.5219	78.287	79.0664	79.2185	79.4671	79.6606	79.633	79.5241	79.22	79.3336	80.9444	80.9518	80.6911	80.3432	80.6988	80.6148	80.8141	80.7062	80.2714	80.4669	80.0555	80.8374	80.5606	81.8126	81.6828	80.5948	80.099	80.4409	80.7097	81.0132	80.5226	80.09	80.4458	80.3734	80.7568	82.2645	81.5511
	GCF_002091575.1_ASM209157v1_genomic	0	0	0	0	0	0	0	0	78.0532	78.4201	78.3119	78.4672	78.2234	79.1078	78.9423	79.6566	79.7008	79.6856	79.6908	79.1931	79.1151	81.0491	80.8337	80.7449	80.3735	80.4947	80.8036	80.937	80.9189	80.2429	80.4572	80.2523	80.6426	80.7346	81.6467	81.5424	80.6205	80.0433	80.6439	80.843	81.104	80.4538	80.0466	80.6151	80.5354	80.8203	82.4119	81.5103
	GCF_900099645.1_IMG-taxon_2671180067_annotated_assembly_genomic	0	0	0	0	0	0	0	0	78.642	78.1718	78.1777	78.9976	78.9449	79.5354	80.0337	78.7175	78.7222	78.7975	78.7757	78.8435	79.4643	80.3552	80.2524	79.9719	79.8181	79.9091	79.746	80.1338	80.1404	80.0355	80.0844	79.8353	81.5964	79.9314	81.4884	81.3518	80.1019	79.7483	79.5705	79.9984	80.4207	80.1678	79.4602	79.7993	79.7432	80.1066	82.0558	82.1465
	GCF_027988105.1_ASM2798810v1_genomic	0	0	0	0	0	0	0	0	78.0528	78.5031	78.2184	78.4592	78.4418	79.5534	79.5962	79.3039	79.2562	79.3226	79.2151	79.4175	79.8125	81.6272	81.4801	81.1303	80.4761	80.86	81.1299	81.1745	81.3685	80.3549	80.9197	80.5861	84.007	81.0013	81.7575	81.8582	80.9003	80.2403	80.4832	81.1144	80.9908	81.1524	80.0998	80.8779	80.869	81.4326	84.54	82.5485
	GCF_013184545.1_ASM1318454v1_genomic	0	0	0	0	0	0	0	0	78.2482	78.6012	78.241	78.7256	78.4159	79.6838	79.7645	79.4345	79.7869	79.6668	79.6399	79.714	80.0723	82.2952	82.3386	81.7501	81.0244	81.5767	81.7788	81.8686	82.0405	80.7811	81.3668	80.9753	83.7332	81.6929	82.3222	82.4795	81.4206	80.6588	81.2428	81.7229	81.6061	81.8739	80.4709	81.4766	81.2307	82.158	85.1503	83.1658
	GCF_009763245.1_ASM976324v1_genomic	0	0	0	0	0	0	0	0	77.9956	78.9525	78.3584	78.563	78.3634	79.4123	79.5096	79.7852	79.9199	79.8341	79.7943	79.488	80.0065	81.9158	81.6536	81.8626	81.16	81.2332	81.3867	81.3683	81.6126	81.1888	81.1244	80.9164	81.7946	81.3873	82.8438	82.8901	81.5892	80.4386	81.0749	81.5666	81.0809	81.3166	80.4435	80.9242	80.9035	81.7117	84.1057	83.014
	GCF_900110925.1_IMG-taxon_2663763600_annotated_assembly_genomic	0	0	0	0	0	0	0	0	78.4975	78.6276	78.2625	78.8983	78.5572	79.4421	79.6215	79.286	79.2305	79.2297	79.176	79.2334	79.7086	81.1455	80.8932	80.8316	80.3868	80.7335	80.9441	80.9459	80.8802	80.3889	80.622	80.3271	81.6624	80.6456	82.2857	82.2064	80.6583	80.147	80.4795	80.9095	81.1355	80.8085	79.9084	80.6188	80.4962	80.9247	82.9683	82.2084
	GCF_027922365.1_ASM2792236v1_genomic	0	0	0	0	0	0	0	0	78.7835	77.8228	78.3213	79.2484	78.8981	78.7532	79.4654	78.2492	78.3776	78.3667	78.3872	78.4047	78.7918	79.5315	79.4303	79.346	79.2333	79.2366	79.2397	79.7531	79.4183	79.1849	79.2284	79.1845	79.7608	79.183	79.8842	80.0039	79.7146	79.3341	79.5159	79.5378	79.7805	79.671	79.2873	79.3334	79.1525	79.1867	80.2592	80.6772
	GCF_003131185.1_ASM313118v1_genomic	0	0	0	0	0	0	0	0	79.0415	78.4932	78.951	79.7869	79.2261	78.3816	78.5309	79.4088	79.4406	79.4174	79.3791	78.5574	78.7811	80.4095	80.2253	80.2215	79.9015	79.7446	80.0714	80.3679	80.1537	79.3803	79.8679	79.4562	79.6248	80.0293	80.1331	80.1464	80.1741	79.6414	79.7838	80.0256	80.1518	79.997	79.6812	79.9147	80.0258	80.1475	80.7249	80.45
	GCF_013374995.1_ASM1337499v1_genomic	0	0	0	0	0	0	0	0	79.446	78.4606	79.5913	80.1757	79.6578	78.7816	78.9976	79.0765	79.3558	79.3364	79.3961	78.6394	78.9015	80.1862	80.1078	80.1098	79.9504	79.7093	79.8611	80.3138	80.0921	79.3887	79.8963	79.5699	79.6942	79.8462	80.22	80.0996	80.4962	79.7118	80.1927	80.2816	80.1564	79.9512	79.7177	80.3098	79.9906	80.2521	80.9948	80.6804
	GCF_900105555.1_IMG-taxon_2675903003_annotated_assembly_genomic	0	0	0	0	0	0	0	0	79.172	78.5399	79.168	79.863	79.3811	78.5287	79.0416	79.1986	79.3335	79.4384	79.4667	78.6644	78.8476	80.1422	79.9315	80.115	79.632	79.828	80.0099	80.3656	80.1814	79.2616	79.8887	79.6278	79.6156	79.8824	80.1246	80.0752	79.9558	79.6038	79.9162	79.9335	80.2088	79.8573	79.5632	80.1049	79.9583	80.1434	80.7515	80.6193
	GCF_014235765.1_ASM1423576v1_genomic	0	0	0	0	0	0	0	0	79.0742	78.1427	79.1584	79.67	79.4085	78.4668	78.604	79.1735	79.3994	79.5337	79.3159	78.7315	78.6075	80.0232	80.0213	80.0169	79.7514	79.879	79.952	80.213	79.9295	79.4889	79.7053	79.4584	79.5961	79.8739	80.0872	80.2053	79.8554	79.5319	79.8787	79.8529	80.1164	79.8891	79.407	79.9089	79.9455	79.9254	80.7197	80.4886
	GCF_013385965.1_ASM1338596v1_genomic	77.3447	0	0	0	0	0	0	0	80.3499	77.6031	78.8027	81.3508	80.8909	78.5447	78.7187	78.0666	78.2977	78.3621	78.1692	78.1275	78.3725	79.1337	79.1208	78.9244	78.9942	78.9121	79.0225	79.4398	79.2401	78.7671	78.9065	78.7772	79.1227	78.9654	79.4065	79.3934	79.2842	78.9994	79.0958	78.9665	79.3506	79.1739	79.0831	79.1244	79.1825	79.0131	79.8992	79.9797
	GCF_013386885.1_ASM1338688v1_genomic	77.3905	0	0	0	0	0	0	0	80.4097	77.9249	78.7892	81.3533	80.9054	78.6272	78.7939	78.2207	78.4199	78.3502	78.3137	78.1139	78.5186	79.3145	79.1511	78.9678	79.0248	78.9184	79.1341	79.6619	79.3374	78.8293	79.0603	78.872	79.3248	79.0517	79.5871	79.4784	79.2836	78.917	79.2507	79.1083	79.456	79.3928	79.0524	79.2543	79.2671	79.266	79.9598	80.1703
	GCF_900103795.1_IMG-taxon_2636416078_annotated_assembly_genomic	77.8395	0	0	0	0	0	0	0	80.4679	77.7747	78.6379	81.2798	80.843	78.6505	78.973	78.0469	78.2251	78.1462	78.4515	78.084	78.3757	79.1355	79.1181	79.1481	78.8605	78.8807	78.821	79.4918	79.1742	78.6577	78.6535	78.866	79.404	78.9753	79.5569	79.3661	79.2366	78.9247	79.0979	79.0169	79.2724	79.1966	79.0815	79.1639	79.1409	79.2031	79.7627	79.841
	GCF_900105935.1_IMG-taxon_2645728113_annotated_assembly_genomic	77.6787	0	0	0	0	0	0	0	80.3844	77.8074	78.6135	81.3346	80.8309	78.4968	78.832	78.0614	78.0248	77.9783	78.0978	77.9407	78.3422	79.0018	78.9482	78.9207	78.7517	78.8432	78.6628	79.3008	78.9245	78.6455	78.7924	78.6376	79.2132	78.6274	79.3151	79.1799	79.2231	78.8036	78.8899	78.8342	79.2267	79.0869	78.9007	79.0497	79.0656	79.1226	79.5624	79.7638
	GCF_900215245.1_IMG-taxon_2617270901_annotated_assembly_genomic	77.9005	0	0	0	0	0	0	0	80.4983	77.8622	78.55	81.4333	80.7419	78.5395	79.142	78.0886	78.201	78.1631	78.3204	78.0957	78.4135	79.1767	79.1149	79.1461	78.9125	79.0357	78.965	79.3804	79.1534	78.7194	79.097	78.8944	79.216	78.9273	79.4413	79.3325	79.2969	79.0018	79.0092	78.9997	79.4636	79.3577	79.0777	79.1702	79.043	79.2532	79.6744	79.9687
	GCF_000826105.1_Pseudomonas_massiliensis_CB1_genomic	0	0	0	0	0	0	0	0	0	78.2841	80.8308	78.2715	78.197	77.9232	0	78.7908	78.7368	78.7473	78.8536	78.3009	78.4341	79.3082	79.0424	79.3885	79.3722	79.1342	79.3244	79.2657	79.3803	78.8679	78.9985	78.8171	78.728	79.0163	79.1486	79.3004	79.401	78.8141	79.4957	79.3885	79.2133	79.2823	78.8901	79.3086	79.1574	79.2601	79.9709	79.4313
	GCF_014694385.1_ASM1469438v1_genomic	0	0	0	0	0	0	0	0	77.9635	77.4054	78.7342	78.259	77.8569	0	0	77.934	78.0782	77.9817	77.8809	77.8844	77.8335	78.816	78.7487	78.798	78.6228	78.4524	78.5135	78.7569	78.6188	78.3261	78.4526	78.3315	78.2679	78.6339	78.6284	78.6595	78.7381	78.2743	78.6104	78.9037	78.6447	78.5679	78.4185	78.5683	78.5317	78.8297	78.9658	78.7076
	GCF_011040435.1_ASM1104043v1_genomic	0	0	0	0	0	0	0	0	82.9198	0	78.4436	84.3076	83.7991	78.3969	78.7833	0	77.4394	77.5838	77.8503	77.4662	78.1446	78.1151	77.9505	78.0689	77.8099	77.9481	78.0722	78.1569	78.3647	78.1372	78.5879	78.1313	78.5664	77.8949	78.6026	78.5273	78.3764	78.2167	77.9748	78.0351	78.4378	78.3467	78.1411	78.13	78.237	78.1771	78.5747	78.9207
	GCF_900104825.1_IMG-taxon_2639762632_annotated_assembly_genomic	0	0	0	0	0	0	0	0	82.5489	0	78.4126	83.8963	83.2571	78.5821	79.0162	0	77.6961	77.6784	77.8574	77.5269	78.2641	78.3567	78.2344	78.2402	78.0997	77.9604	78.0858	78.3628	78.3602	78.2293	78.4295	78.1796	78.7596	77.9977	78.6316	78.3263	78.5691	78.4798	78.0521	77.9344	78.4255	78.3979	78.4142	78.4123	78.4032	78.3028	78.8106	79.1157
	GCF_001400515.1_PmlICMP6289_genomic	0	0	0	0	0	0	0	0	79.6105	0	78.4489	79.9962	79.7672	78.3593	78.6923	77.9209	77.9172	77.8506	77.9009	78.0033	78.2185	78.7758	78.6686	78.7335	78.3896	78.7698	78.5828	78.7153	78.7024	78.5283	78.4382	78.5233	78.7945	78.4869	78.9961	78.8386	78.6872	78.7301	78.4643	78.4959	78.9852	78.8239	78.5433	78.5396	78.5383	78.5559	79.1314	79.1955
	GCF_000156995.2_ASM15699v2_genomic	0	0	0	0	0	0	0	0	79.3624	0	78.4743	79.8179	79.4211	78.3751	78.8836	77.8499	77.8864	77.9362	78.0677	78.0222	78.3898	78.8054	78.5268	78.4849	78.2059	78.5843	78.2526	78.4878	78.6818	78.4155	78.5393	78.4772	78.8247	78.3069	78.8371	78.7995	78.6416	78.2606	78.2692	78.3073	78.6544	78.4096	78.5421	78.5751	78.5326	78.7223	79.0046	79.1153
	GCF_023278125.1_ASM2327812v1_genomic	0	0	0	0	0	0	0	0	79.328	0	78.415	79.7544	79.4127	78.5903	78.6887	77.8807	77.8712	77.8912	77.9485	77.9857	78.4458	78.7111	78.4089	78.5371	78.2283	78.5299	78.2649	78.447	78.616	78.3831	78.5837	78.4067	78.795	78.3463	78.7753	78.7158	78.529	78.4209	78.2681	78.3736	78.615	78.4396	78.6248	78.4971	78.6047	78.6437	79.0496	79.1301
	GCF_015377145.2_2T-2-5-2v4_genomic	0	0	0	0	0	0	0	0	82.4265	0	78.4209	86.1018	83.2303	78.6207	78.9321	77.4326	77.8045	77.6715	77.8587	77.7178	78.1862	78.3802	78.303	78.3307	78.1172	78.04	78.218	78.3994	78.3856	78.2723	78.3994	78.3094	78.6842	78.158	78.7271	78.6773	78.4922	78.3821	78.2996	78.0506	78.5066	78.5498	78.5546	78.432	78.4314	78.5186	78.968	78.9852
	GCF_000759445.1_ASM75944v1_genomic	0	0	0	0	0	0	0	0	79.3722	0	78.3786	79.8614	79.483	78.0251	78.5005	77.5955	77.8849	77.7943	77.8949	78.0175	78.1228	78.6079	78.4427	78.5633	78.304	78.5369	78.3679	78.638	78.4549	78.1141	78.5697	78.561	78.7908	78.2213	78.7545	78.8887	78.5188	78.4863	78.4971	78.3343	78.8261	78.6437	78.4774	78.4727	78.5301	78.5266	79.1584	79.0981
	GCF_022790535.1_ASM2279053v1_genomic	0	0	0	0	0	0	0	0	79.5182	0	78.3735	80.1154	79.9229	78.4698	78.7049	77.5667	77.666	77.51	77.549	77.7371	78.0758	77.9994	77.9531	77.9817	77.9405	78.0782	78.1047	78.3665	77.9358	78.1793	78.1229	78.0311	78.5286	77.9161	78.5986	78.5571	78.2705	78.2824	78.0347	77.9115	78.492	78.2507	78.1925	78.0132	78.0323	77.823	78.634	78.6965
	GCF_002158995.1_ASM215899v1_genomic	0	0	0	0	0	0	0	0	79.6247	0	78.3783	80.0468	79.9431	78.434	78.7914	77.4253	77.7206	77.5621	77.5265	77.5154	78.1616	78.233	78.0236	77.9592	78.0509	78.1214	78.1432	78.2167	78.0556	78.1666	78.4355	78.0878	78.5587	78.0941	78.7724	78.6238	78.296	78.2425	77.9101	77.9871	78.6355	78.3273	78.0269	78.1403	78.2016	78.2611	78.4843	78.9323
	GCF_021147805.1_ASM2114780v1_genomic	0	0	0	0	0	0	0	0	79.5892	0	78.4738	80.0329	79.9075	78.4903	78.7648	77.4555	77.7069	77.716	77.5673	77.5674	78.0414	78.2919	78.0464	78.107	78.1252	77.9855	78.1077	78.2676	78.2401	78.1378	78.085	78.1217	78.5687	78.0794	78.6831	78.5698	78.2499	78.3209	78.0623	77.9733	78.536	78.144	77.9141	78.1344	78.0737	78.094	78.3961	78.9223
	GCF_014357575.1_ASM1435757v1_genomic	0	0	0	0	0	0	0	0	79.4468	0	78.2575	80.1356	79.9097	78.4073	78.6192	77.5232	77.4818	77.5377	77.5138	77.7382	78.0789	78.1255	78.12	78.0094	77.9917	78.0939	78.1664	78.2437	78.3331	78.1517	78.1257	78.1346	78.5936	77.9594	78.6926	78.7553	78.244	78.3746	78.2558	77.9735	78.5457	78.2357	78.0852	78.1838	78.0973	78.1123	78.5063	78.886
	GCF_009707515.1_ASM970751v1_genomic	0	0	0	0	0	0	0	0	80.3573	77.5813	78.5815	80.8929	80.6746	78.4088	78.7257	78.0536	78.127	78.1249	77.9962	77.9032	78.3451	78.7594	78.6379	78.71	78.4793	78.6542	78.4454	78.8758	78.7508	78.5404	78.7008	78.5578	79.0816	78.5051	79.0233	79.0226	78.693	78.707	78.8172	78.6163	79.0602	78.8939	78.8415	78.871	78.8134	78.4956	79.2852	79.5231
	GCF_900106045.1_IMG-taxon_2667527233_annotated_assembly_genomic	0	0	0	0	0	0	0	0	80.4358	77.9628	78.5697	80.9468	80.5957	78.455	78.8074	78.1817	78.271	78.1713	78.1295	77.9058	78.4449	78.9279	78.9223	78.8689	78.6314	78.7148	78.6377	79.0757	78.8388	78.5228	78.9697	78.7385	79.1501	78.5701	79.1775	78.9498	79.2848	78.7313	78.8909	78.6637	79.0831	79.0021	78.844	78.9221	78.9191	78.9641	79.5875	79.7184
	GCF_024722005.1_ASM2472200v1_genomic	0	0	0	0	0	0	0	0	80.4149	78.0241	78.8802	81.2971	80.8042	78.5954	78.8627	78.3932	78.4912	78.6063	78.4835	78.1667	78.442	79.2313	79.3896	79.2357	79.0405	78.9335	79.1774	79.6133	79.3068	78.704	78.953	78.9944	79.5053	79.134	79.5905	79.5299	79.5411	79.1125	79.3602	79.1511	79.5405	79.3933	79.1709	79.3217	79.385	79.1249	79.9884	80.0405
	GCF_023072625.1_ASM2307262v1_genomic	0	0	0	0	0	0	0	0	80.6498	78.0723	78.7506	81.5619	81.1941	78.9034	79.0122	78.6575	78.8273	78.7685	78.6531	78.3411	78.9115	79.8835	79.6771	79.6738	79.2824	79.5576	79.4538	80.1006	79.9272	79.1935	79.3836	79.308	79.8664	79.5463	80.0823	79.9309	79.6879	79.5117	79.3632	79.4536	79.948	79.6182	79.3743	79.7528	79.7936	79.4956	80.2038	80.5186
	GCF_009296165.1_ASM929616v1_genomic	0	0	0	0	0	0	0	0	80.2689	77.5749	78.4546	81.1304	80.8079	78.5413	78.7927	77.9928	78.1224	78.1023	78.089	77.8755	78.2261	78.9416	78.8343	78.6968	78.8725	78.6272	78.8047	79.2433	78.9426	78.5316	78.5302	78.6385	79.2332	78.7378	79.0478	79.1034	78.9841	78.6342	78.898	78.7607	79.2399	79.058	78.7082	78.971	78.9389	78.7245	79.6335	79.7193
	GCF_021391435.1_ASM2139143v1_genomic	0	0	0	0	0	0	0	0	80.2622	77.6978	78.4919	81.1396	80.7401	78.4513	78.6115	77.9904	78.3913	78.2621	78.25	77.942	78.2878	79.0253	79.0597	78.887	78.6593	78.9116	78.6446	79.2861	78.9697	78.7002	78.762	78.8722	79.2369	78.773	79.4994	79.2634	79.3539	78.9444	78.8711	79.0126	79.2824	79.1794	78.9773	79.1285	79.1459	79.0372	79.7763	79.7023
	GCF_025917275.1_ASM2591727v1_genomic	0	0	0	0	0	0	0	0	80.3136	78.0738	79.1746	81.0814	80.8334	78.8233	78.941	78.9121	78.9389	78.8829	78.929	78.6256	78.6245	79.7351	79.7089	79.7097	79.4639	79.5859	79.499	79.9774	79.587	79.2369	79.6882	79.421	79.5913	79.4014	80.1985	80.1118	79.8922	79.5142	79.8986	79.7464	79.9428	79.993	79.5616	79.9301	79.9486	79.6072	80.6224	80.5209
	GCF_018336155.1_ASM1833615v1_genomic	0	0	0	0	0	0	0	0	80.4499	77.5424	78.4958	81.463	80.967	78.3882	78.9539	77.8812	78.1775	78.0314	77.9392	77.927	78.3309	78.8633	78.7233	78.881	78.5856	78.5273	78.7161	79.3127	78.9011	78.4879	78.725	78.606	79.1193	78.818	79.3957	79.4276	78.9954	78.8477	78.7495	78.7738	79.3847	79.1415	78.7208	79.0109	79.0658	78.9724	79.3363	79.8751
	GCF_023072615.1_ASM2307261v1_genomic	0	0	0	0	0	0	0	0	80.2981	77.6114	78.5768	81.0441	80.7366	78.332	78.662	77.8625	78.1511	78.1225	77.8909	77.8946	78.2387	78.7659	78.748	78.7485	78.5849	78.7832	78.7085	79.1863	78.8976	78.2839	78.4626	78.728	79.2615	78.7077	79.1756	79.1705	78.9663	78.7999	78.7667	78.7536	79.0569	79.2294	78.7148	78.8662	78.9582	78.7204	79.4838	79.6209
	GCF_017114825.1_ASM1711482v1_genomic	0	0	0	0	0	0	0	0	80.4246	77.8865	78.8003	81.2396	80.8096	78.4008	78.6994	78.2274	78.3451	78.329	78.2915	78.0421	78.1755	79.1681	79.2392	79.0491	78.8253	78.9416	79.0156	79.6051	79.3234	78.5638	78.9478	78.6714	79.2773	79.0168	79.3553	79.451	79.2461	78.9639	79.1219	79.1215	79.424	79.3712	78.9998	79.2825	79.2061	79.0957	79.8866	80.0103
	GCF_000007805.1_ASM780v1_genomic	0	0	0	0	0	0	0	0	79.4694	77.8333	78.5309	79.9513	79.6059	78.4194	78.7861	77.7736	78.0684	77.9558	78.0971	78.028	78.2746	78.8613	78.6307	78.6932	78.5189	78.7137	78.5916	78.8864	78.7695	78.5021	78.8809	78.6117	79.0136	78.4612	78.9065	79.0064	78.8381	78.6494	78.4193	78.488	79.0981	78.7379	78.7188	78.6257	78.6354	78.6594	79.235	79.2352
	GCF_000452845.1_CC1416_092313_2.0_genomic	0	0	0	0	0	0	0	0	79.7043	77.9067	78.6201	80.2007	79.8375	78.4615	78.8817	77.8077	78.088	78.0221	77.8986	78.0004	78.3314	79.0287	78.8456	78.7437	78.6383	78.9006	78.6624	78.8651	78.8208	78.5117	79.0162	78.6786	79.119	78.5964	78.9983	79.0663	78.8332	78.5894	78.6222	78.5732	78.9903	78.941	78.6663	78.6523	78.6462	78.6005	79.2247	79.472
	GCF_022557255.1_ASM2255725v1_genomic	0	0	0	0	0	0	0	0	79.4362	77.8001	78.4042	79.834	79.566	78.3951	78.7394	77.8213	77.8508	77.8103	77.8761	77.9544	78.2911	78.6462	78.5718	78.5304	78.359	78.4268	78.3451	78.6006	78.6974	78.5417	78.6834	78.514	78.7769	78.3314	78.7845	78.6193	78.7583	78.4076	78.2536	78.2585	78.6934	78.6053	78.5706	78.6011	78.5507	78.5999	79.1509	79.1176
	GCF_001400735.1_PcaICMP2855_genomic	0	0	0	0	0	0	0	0	79.5266	77.5396	78.3093	79.9111	79.6091	78.4411	78.5527	77.8767	77.876	77.8078	77.8416	77.929	78.1122	78.6336	78.5605	78.5198	78.243	78.5266	78.3484	78.5568	78.6233	78.4567	78.5469	78.3612	78.9527	78.3625	78.7454	78.7035	78.5859	78.4335	78.3245	78.4001	78.8219	78.6255	78.5461	78.5569	78.418	78.4172	79.0895	79.1085
	GCF_020917325.1_ASM2091732v1_genomic	0	0	0	0	0	0	0	0	79.5591	77.7653	78.6503	80.0004	79.8249	78.4978	78.7289	77.9972	77.9519	77.9232	78.2473	78.081	78.4573	78.8157	78.6765	78.6415	78.3455	78.727	78.4492	78.616	78.842	78.5526	78.6396	78.6556	79.0659	78.5226	78.9035	78.9596	78.7774	78.6337	78.4403	78.4686	79.0865	78.8598	78.7361	78.6757	78.5847	78.6544	79.0987	79.2134
	GCF_000145945.2_ASM14594v2_genomic	0	0	0	0	0	0	0	0	79.5973	77.8257	78.4938	80.0196	79.7044	78.3801	78.86	77.8509	77.7966	77.7863	77.8829	78.0096	78.3911	78.8231	78.5892	78.7337	78.5255	78.7314	78.5435	78.5006	78.5877	78.4291	78.6014	78.6445	78.9532	78.3994	78.9175	78.9185	78.8087	78.6366	78.4194	78.5198	78.8369	78.6943	78.685	78.6326	78.6436	78.5557	79.0538	79.0746
	GCF_021147765.1_ASM2114776v1_genomic	0	0	0	0	0	0	0	0	79.328	77.4248	78.3505	79.7476	79.729	78.395	78.6102	77.4792	77.618	77.6731	77.6709	77.7737	77.9296	78.3002	78.2159	78.2072	78.1478	78.2314	78.1539	78.3777	78.1631	78.0393	78.2552	78.2309	78.6797	77.9869	78.6985	78.7639	78.3683	78.3725	78.1279	78.0987	78.6038	78.5289	78.2788	78.1986	78.176	78.1867	78.7395	78.8038
	GCF_014358015.1_ASM1435801v1_genomic	0	0	0	0	0	0	0	0	79.5893	77.8538	78.5773	80.1672	79.8639	78.5017	78.9053	78.0015	78.1386	78.0813	78.0986	78.1359	78.3992	78.9036	78.7732	78.6385	78.5099	78.8249	78.7982	78.8674	78.863	78.6366	78.8139	78.6617	78.8513	78.5885	79.1119	79.2079	78.9556	78.6141	78.592	78.8037	79.1001	78.7068	78.6379	78.5268	78.7041	78.5791	79.3517	79.3792
	GCF_002087235.1_ASM208723v1_genomic	0	0	0	0	0	0	0	0	79.5442	77.8849	78.6142	79.9734	79.7001	78.3843	78.8131	77.8439	78.0017	77.9413	78.0159	78.2742	78.5053	78.8565	78.7568	78.8562	78.6564	78.7667	78.6137	78.995	78.741	78.4793	78.7119	78.6836	78.9241	78.5828	79.2617	79.1681	78.9659	78.8007	78.5358	78.759	79.1418	79.0977	78.7336	78.7108	78.6916	78.6076	79.2939	79.4261
	GCF_001186195.1_ASM118619v1_genomic	0	0	0	0	0	0	0	0	78.4272	78.5126	79.0125	78.956	78.9327	78.1522	78.4857	78.7035	78.8938	78.8593	78.9368	78.4058	78.4266	79.6719	79.5387	79.5629	79.4486	79.3441	79.491	79.858	79.6875	78.9545	79.2657	79.2027	78.8845	79.439	79.8337	79.6448	79.6449	79.1439	79.4651	79.492	79.4923	79.369	79.5663	79.4903	79.4664	79.6844	80.1224	79.7267
	GCF_016865555.1_ASM1686555v1_genomic	0	0	0	0	0	0	0	0	79.123	77.5644	78.6631	79.8219	79.3953	78.3778	78.6005	77.8424	77.9176	77.9218	77.8605	77.976	78.1541	78.7038	78.7984	78.6373	78.5448	78.5403	78.4555	78.7854	78.7511	78.6571	78.6289	78.3584	78.9698	78.5279	79.2826	78.9487	78.935	78.9015	78.5414	78.6662	78.8415	78.9381	78.6422	78.7034	78.7731	78.8398	79.3842	79.4326
	GCF_900111735.1_IMG-taxon_2671180035_annotated_assembly_genomic	0	0	0	0	0	0	0	0	79.5381	77.4566	78.6205	79.9662	79.5945	78.1427	78.6388	78.0706	78.2072	78.3155	78.1903	78.1503	78.2599	78.9382	78.8878	78.6955	78.5672	78.8201	78.8376	79.1056	78.9139	78.383	78.7312	78.5804	78.8605	78.721	79.1059	79.1983	78.8758	78.8923	78.8511	78.729	79.3407	79.1925	78.7899	78.7817	78.8688	78.8633	79.3608	79.5179
	GCF_001543125.1_ASM154312v1_genomic	0	0	0	0	0	0	0	0	79.9954	77.9483	78.4643	80.3871	80.0427	78.3481	78.646	78.3442	78.4919	78.4513	78.4896	78.0731	78.4654	79.1921	79.0902	79.0471	78.7754	79.037	78.9263	79.4961	79.1258	78.8426	79.1739	78.9782	79.1674	79.0134	79.3866	79.2388	79.1962	78.9127	79.0324	79.1237	79.4508	79.4349	78.9546	79.5155	79.4823	79.0248	80.0039	79.7169
	GCF_001043025.1_MG221_genomic	0	0	0	0	0	0	0	0	85.812	77.5173	78.4487	84.0234	83.4791	78.5997	78.9118	77.504	77.7225	77.6958	77.648	77.7273	77.7829	78.4158	78.1884	78.0131	78.1117	78.1108	78.1889	78.5061	78.3813	78.1855	78.3143	78.0384	78.6093	78.0135	78.7639	78.815	78.5048	78.3715	78.1144	78.1985	78.5806	78.3781	78.301	78.373	78.3456	78.1752	78.8316	79.0118
	GCF_001294575.1_ASM129457v1_genomic	0	0	0	0	0	0	0	0	82.8904	77.56	78.308	84.1216	83.994	78.6808	78.8265	77.5473	77.7211	77.7371	77.7526	77.6189	78.311	78.4693	78.323	78.2384	78.1267	78.2892	78.0659	78.321	78.5378	78.208	78.4831	78.1274	79.0047	77.9946	78.6837	78.5842	78.5085	78.4573	78.2193	78.2214	78.4744	78.5096	78.4302	78.4653	78.4078	78.5811	78.9298	79.2163
	GCF_904063085.1_uni376_genomic	0	0	0	0	0	0	0	0	82.9442	77.7691	78.4562	84.1537	84.1475	78.6904	79.0259	77.8541	77.7971	77.849	78.1419	77.7437	78.4531	78.5807	78.2886	78.4703	78.3585	78.306	78.3114	78.4882	78.6505	78.1898	78.5258	78.3385	78.7738	78.2666	78.9661	78.5719	78.6009	78.2988	78.3368	78.2709	78.5878	78.6142	78.432	78.4514	78.6267	78.6553	79.0793	79.3245
	GCF_900106095.1_IMG-taxon_2636416038_annotated_assembly_genomic	0	0	0	0	0	0	0	0	83.2135	77.7213	78.5595	84.7446	84.3164	78.7504	79.042	77.7066	77.5648	77.521	77.9416	77.6271	78.3992	78.4595	78.3579	78.4359	78.2347	78.2788	78.2025	78.5616	78.5301	78.3032	78.4463	78.1956	78.8541	78.2344	78.8332	78.8336	78.7063	78.567	78.2379	78.2683	78.6197	78.6815	78.558	78.3855	78.4996	78.4706	79.0142	79.1781
	GCF_037023725.1_ASM3702372v1_genomic	0	0	0	0	0	0	0	0	82.6785	77.8923	78.5639	84.3755	84.145	78.6243	79.2025	77.7671	77.9077	77.9047	78.0176	77.809	78.4839	78.4701	78.4293	78.3337	78.339	78.4315	78.2619	78.7082	78.6277	78.424	78.5198	78.3958	78.8153	78.3	79.0482	78.8583	78.823	78.5747	78.4117	78.3427	78.7497	78.5812	78.6618	78.5868	78.4961	78.629	79.3027	79.3685
	GCF_015476275.1_ASM1547627v1_genomic	0	0	0	0	0	0	0	0	82.9905	77.6622	78.6678	84.526	84.1928	78.4457	79.0676	77.897	77.9814	77.9854	78.2891	77.9497	78.5433	78.9459	78.8984	78.839	78.6944	78.6595	78.5621	79.0154	79.0788	78.48	78.77	78.7938	79.0826	78.6645	79.0994	79.0304	79.1402	78.7648	78.5932	78.7054	78.9708	78.9303	78.7165	78.8395	78.9782	78.8264	79.6302	79.6936
	GCF_900143095.1_IMG-taxon_2663762795_annotated_assembly_genomic	0	0	0	0	0	0	0	0	79.5251	77.7165	78.7168	80.1307	79.8765	78.6284	78.7711	77.9447	78.0988	78.0967	78.0804	78.3419	78.5921	78.9464	78.7696	78.8171	78.6761	78.7825	78.798	78.9818	78.8521	78.7073	78.7522	78.6463	78.9824	78.5198	79.166	79.1695	78.911	78.8275	78.7384	78.7634	79.0786	79.043	78.6259	78.867	78.8617	78.5894	79.5153	79.4133
	GCF_900184295.1_Chr_1_genomic	0	0	0	0	0	0	0	0	79.5861	77.9658	78.6084	79.9677	79.8454	78.5441	79.0988	77.9603	78.2403	78.3258	78.294	78.3122	78.6811	78.9407	79.0411	78.8809	78.7503	78.8692	78.7419	79.1186	78.9658	78.6203	79.0426	78.8753	78.9781	78.8202	79.1632	79.1586	79.0417	78.8701	78.6251	78.7095	79.1919	79.062	78.9098	78.9439	79.0055	78.9542	79.4361	79.6691
	GCF_017826695.1_ASM1782669v1_genomic	0	0	0	0	0	0	0	0	79.3729	77.7303	78.7317	79.9686	79.7157	78.4391	78.75	77.9322	78.1737	78.1089	78.1493	78.119	78.3956	78.8053	78.7887	78.6175	78.702	78.7291	78.5967	78.9806	78.7068	78.4816	78.8369	78.6143	78.9247	78.6308	79.226	79.0842	78.7524	78.6745	78.6396	78.471	79.0061	78.8769	78.5535	78.6378	78.727	78.5193	79.2805	79.4421
	GCF_016599635.1_ASM1659963v1_genomic	0	0	0	0	0	0	0	0	79.3198	77.8383	78.5209	80.0614	79.7527	78.484	79.0033	77.8597	78.0007	77.9372	77.8867	77.9995	78.531	78.9779	78.6966	78.5956	78.6013	78.6103	78.4551	78.8811	78.6871	78.5183	78.7989	78.5478	79.0093	78.5341	79.0252	79.0194	78.7933	78.5747	78.6037	78.5194	78.9461	78.8323	78.5929	78.7023	78.6811	78.7414	79.3969	79.3343
	GCF_027983475.1_ASM2798347v1_genomic	0	0	0	0	0	0	0	0	79.4726	77.7842	78.4444	79.9321	79.6335	78.4062	78.7983	78.0286	78.0186	77.9633	78.0214	78.1639	78.5928	78.9907	78.8494	78.9137	78.5931	78.8918	78.9272	79.0623	78.983	78.6965	78.7739	78.6653	78.9956	78.6597	79.3023	79.0228	78.8323	78.7324	78.5466	78.7487	79.0976	78.8095	78.7698	78.7579	78.7295	78.7668	79.2802	79.4377
	GCF_000972175.1_CLC6_0_3_genomic	0	0	0	0	0	0	0	0	79.5838	77.8614	78.5203	80.0989	79.6003	78.4756	78.6585	77.9178	78.1207	78.122	78.1902	78.2427	78.5565	78.888	79.0665	78.7932	78.6017	78.9029	78.8348	79.0282	78.9617	78.7033	78.7947	78.8253	79.0824	78.726	79.2094	79.095	78.7441	78.8308	78.6438	78.6905	79.2296	78.9048	78.7484	78.8669	78.8216	78.8807	79.3313	79.4888
	GCF_000761155.1_ASM76115v1_genomic	0	0	0	0	0	0	0	0	79.1576	78.4482	79.1328	79.6675	79.4215	78.5522	78.8994	79.1768	79.3218	79.3638	79.3928	78.6122	78.9808	80.1984	79.9696	80.1575	79.6894	79.9067	80.0117	80.3359	80.1875	79.3404	79.9005	79.8197	79.6059	80.0182	80.2665	80.1636	80.0554	79.5284	80.0404	79.844	80.3019	79.9256	79.5536	80.1313	80.0049	80.1422	80.8665	80.5546
	GCF_021728295.1_ASM2172829v1_genomic	0	0	0	0	0	0	0	0	79.3495	77.6712	78.486	79.8842	79.7554	78.1251	78.4036	78.1058	78.2866	78.2971	78.1182	78.1526	78.1978	79.0663	78.9166	78.7294	78.7245	78.8132	78.8157	79.1586	78.8975	78.4834	78.6745	78.535	78.9365	78.8568	79.2003	79.2938	78.8384	78.853	78.8909	78.7042	79.3128	78.9544	78.8004	78.9367	78.8784	78.8978	79.5521	79.4218
	GCF_002934685.1_ASM293468v1_genomic	0	0	0	0	0	0	0	0	79.2952	77.7257	78.5117	79.9087	79.5968	78.1542	78.5994	77.9985	78.1625	78.0979	78.0151	77.9319	78.3068	78.858	78.694	78.6098	78.5166	78.6615	78.707	79.1752	78.7426	78.4761	78.7765	78.5895	79.0271	78.5984	79.2558	79.1775	78.8351	78.8217	78.6578	78.5921	79.1341	78.903	78.7741	78.7392	78.7924	78.7607	79.3373	79.3059
	GCF_900100795.1_IMG-taxon_2667527211_annotated_assembly_genomic	0	0	0	0	0	0	0	0	79.5714	77.7486	78.6104	80.207	79.8146	78.3694	78.6295	77.9655	78.1773	78.0536	78.1439	78.2495	78.1997	78.8713	78.8768	78.8707	78.4732	78.6268	78.6237	79.0084	78.8058	78.5235	78.8194	78.6609	78.7007	78.6462	79.4411	78.9754	78.7677	78.8217	78.681	78.6429	78.9769	78.9838	78.7763	78.592	78.5853	78.6825	79.2818	79.3833
	GCF_026410085.1_ASM2641008v1_genomic	0	0	0	0	0	0	0	0	80.2475	77.9611	78.8171	81.0374	80.7326	78.4921	78.9036	78.3809	78.4115	78.3842	78.5205	78.1595	78.4952	79.4	79.378	79.3453	78.8944	79.2323	79.155	79.6845	79.3823	78.8311	79.1099	79.0882	79.2223	79.1936	79.5664	79.5524	79.4635	79.0834	79.3659	79.2446	79.8026	79.4646	79.2547	79.5435	79.4065	79.2785	80.1699	80.0758
	GCF_900105155.1_IMG-taxon_2663762789_annotated_assembly_genomic	0	0	0	0	0	0	0	0	80.6462	77.7043	78.5611	81.4044	80.865	78.4959	79.0074	77.9411	77.9843	77.9535	77.9223	77.9238	78.3757	79.0323	78.7729	78.9378	78.464	78.6776	78.6799	79.3711	78.9149	78.38	78.915	78.8471	79.0231	78.7393	79.2426	79.1224	78.9691	78.7335	78.6595	78.7381	79.4769	79.1074	78.7368	79.0551	79.0866	78.9322	79.3586	79.7339
	GCF_014268505.2_ASM1426850v2_genomic	0	0	0	0	0	0	0	0	80.2512	77.7058	78.5696	80.9146	80.5541	78.4012	78.8741	78.0477	78.1562	78.2131	78.0279	78.2254	78.4447	79.0763	79.2716	78.9705	78.9088	78.919	78.9483	79.3541	79.0928	78.7318	78.9577	78.9243	79.3244	78.8784	79.5415	79.4247	79.0467	79.0505	78.8131	78.8363	79.4563	79.4421	78.9814	79.1603	79.2395	78.8552	79.6918	79.8094
	GCF_900113745.1_IMG-taxon_2667527413_annotated_assembly_genomic	0	0	0	0	0	0	0	0	78.3245	77.53	0	78.7885	78.6296	79.0662	79.343	78.066	78.0614	77.9969	77.983	78.2275	78.8802	79.5175	79.1658	78.9986	78.5245	78.7641	78.982	78.9994	79.2177	79.0817	79.1381	78.732	80.7804	78.9029	80.1384	79.9909	79.0563	79.0253	78.7525	78.9982	79.1924	79.3092	78.8125	78.6676	78.5606	79.179	80.9424	80.6687
	GCF_004920405.1_ASM492040v1_genomic	0	0	0	0	0	0	0	0	78.6523	77.8509	0	78.9992	78.722	79.3235	79.7343	78.3064	78.4562	78.3183	78.2631	78.5181	79.1525	79.5726	79.4085	79.3291	78.9011	79.0782	79.062	79.4329	79.3575	79.3046	79.2774	79.2683	80.8815	79.1011	80.4044	80.3691	79.4994	79.1106	78.8739	79.3969	79.5063	79.3963	78.807	79.0574	79.0281	79.5264	81.1941	81.1261
	GCF_014647635.1_ASM1464763v1_genomic	0	0	0	0	0	0	0	0	0	0	0	0	0	0	0	78.1479	78.1911	78.169	78.3269	0	0	0	0	78.3512	78.2263	78.3769	78.4789	78.4012	78.5125	78.3779	78.3459	78.5933	77.9177	78.4164	78.4146	78.4355	78.687	78.4613	78.3679	78.2542	78.5595	78.5997	78.2334	78.3828	78.4959	78.6551	78.5254	78.5578
	GCF_003586265.1_ASM358626v1_genomic	0	0	0	0	0	78.3583	78.342	78.5932	0	79.7434	0	0	0	0	0	77.9391	78.159	78.1833	78.1075	77.6607	77.9355	78.9359	78.8517	78.873	78.5395	78.7088	78.6238	78.815	78.8772	78.5647	78.6975	78.404	78.2891	78.7211	79.2067	78.6201	78.6527	77.873	78.1655	78.5373	78.0602	79.0031	78.2977	78.3329	78.2124	78.8772	78.9983	78.7169
	GCF_002307495.1_ASM230749v1_genomic	0	0	0	0	0	78.5613	79.6951	78.4267	0	79.5901	0	0	0	0	0	78.1442	78.1929	78.1839	78.1365	78.3189	77.945	78.7789	78.8479	78.7552	78.5085	78.4212	78.729	78.5955	78.7117	78.6791	78.4869	78.2751	78.0108	78.5838	79.0972	78.98	78.775	78.1562	78.2797	78.5802	78.4892	78.4101	78.3532	78.3734	78.4092	78.9004	78.7103	78.4926
[truncated: 327 more columns]

## Sheet: TableS7
Table S7: Chryseobacterium species average nucleotide identity
		GCF_027920505.1_ASM2792050v1_genomic	GCF_002177115.1_ASM217711v1_genomic	GCF_030518295.1_ASM3051829v1_genomic	GCF_902728265.1_Chryseobacterium_CECT9293_SPAdes_Prokka_genomic	GCF_003710065.1_ASM371006v1_genomic	GCF_902729325.1_Chryseobacterium_CECT9393_SPAdes_Prokka_genomic	GCF_003971235.1_ASM397123v1_genomic	GCF_900108365.1_IMG-taxon_2687453786_annotated_assembly_genomic	GCF_008386485.1_ASM838648v1_genomic	GCF_900182655.1_IMG-taxon_2724679795_annotated_assembly_genomic	GCF_008386505.1_ASM838650v1_genomic	GCF_008274625.1_ASM827462v1_genomic	GCF_004328965.1_ASM432896v1_genomic	GCF_006716485.1_ASM671648v1_genomic	GCF_031454475.1_ASM3145447v1_genomic	GCF_004916905.1_ASM491690v1_genomic	GCF_003729985.1_ASM372998v1_genomic	GCF_003020585.1_ASM302058v1_genomic	GCF_003815775.1_ASM381577v1_genomic	GCF_002899895.1_ASM289989v2_genomic	GCF_900156735.1_IMG-taxon_2681813509_annotated_assembly_genomic	GCF_001684975.1_ASM168497v1_genomic	GCF_900078205.2_PRJEB13113_genomic	GCF_021278965.1_ASM2127896v1_genomic	GCF_900100075.1_IMG-taxon_2684623012_annotated_assembly_genomic	GCF_900142615.1_IMG-taxon_2700988701_annotated_assembly_genomic	GCF_003815975.1_ASM381597v1_genomic	GCF_030409875.1_ASM3040987v1_genomic	GCF_003385515.1_ASM338551v1_genomic	GCF_900637665.1_52437_G01_genomic	GCF_009602705.1_ASM960270v1_genomic	GCF_003384725.1_ASM338472v1_genomic	GCF_900460995.1_42552_F01_genomic	GCF_002899825.2_ASM289982v2_genomic	GCF_012273615.1_ASM1227361v1_genomic	GCF_028570795.1_ASM2857079v1_genomic	GCF_003385595.1_ASM338559v1_genomic	GCF_016745235.1_ASM1674523v1_genomic	GCF_900169075.1_PRJEB19812_genomic	GCF_001563495.1_ASM156349v1_genomic	GCF_001045465.1_ASM104546v1_genomic	GCF_000737785.1_ASM73778v1_genomic	GCF_003385495.1_ASM338549v1_genomic	GCF_019970085.1_ASM1997008v1_genomic	GCF_900156575.1_IMG-taxon_2681813504_annotated_assembly_genomic	GCF_012927325.1_ASM1292732v1_genomic	GCF_025153485.1_ASM2515348v1_genomic	GCF_000737765.1_ASM73776v1_genomic
	GCF_027920505.1	100	95.026	94.9912	78.935	79.0255	78.9291	80.2378	80.144	80.0796	80.339	80.3721	80.3495	80.1258	80.2715	80.2179	80.4086	80.1711	80.0041	79.9536	79.8944	80.0594	80.1292	79.985	80.0224	79.9169	80.047	80.084	79.8706	79.9248	79.9182	80.2976	79.7462	80.1165	79.8274	80.0788	79.7553	79.8303	80.175	79.9878	79.9296	80.1022	80.003	79.8804	80.1639	79.9668	80.0934	80.0366	79.7529
	GCF_002177115.1	95.026	100	96.2888	79.231	78.806	78.9107	80.2207	80.1504	80.0779	80.2676	80.3472	80.2555	80.3344	80.3134	80.273	80.3436	80.1651	79.9551	79.8679	80.0147	80.1528	80.1703	80.4587	80.0254	79.9467	80.2495	80.2765	79.8796	79.8858	80.3792	80.1184	79.6923	80.3679	79.8673	79.937	79.7268	79.7892	80.2056	80.0335	80.1826	80.2319	80.0065	79.8992	80.1892	79.9133	80.0751	80.0237	79.8443
	GCF_030518295.1	94.9912	96.2888	100	78.8467	78.923	78.9971	80.1661	80.1977	80.0759	80.4118	80.3387	80.2987	80.2532	80.2535	80.302	80.7026	80.1519	80.2047	79.964	79.8787	80.0679	80.3421	80.1329	80.0259	79.972	80.1861	80.115	79.7455	80.0467	79.8744	80.2566	79.672	80.0513	79.7318	79.8358	79.7454	79.7658	80.2133	79.8688	80.0053	80.1396	80.0496	79.9226	80.1949	79.9861	80.0801	80.1018	79.6942
	GCF_902728265.1	78.935	79.231	78.8467	100	94.3571	93.5155	79.096	79.0473	79.0742	79.051	79.1267	79.0404	79.0653	79.1315	79.1016	79.0632	79.1143	79.2144	78.8857	79.0013	79.1938	79.0888	79.0826	79.0281	79.199	79.0564	79.0209	79.0898	78.8929	79.5396	79.0066	78.7034	79.2359	79.0768	78.9302	79.2491	79.181	78.7173	78.7877	78.6478	78.8124	78.7616	78.8819	79.1578	78.8682	78.8804	78.841	78.8136
	GCF_003710065.1	79.0255	78.806	78.923	94.3571	100	95.4968	79.1991	78.9543	79.1953	79.2492	79.5739	79.3665	79.1913	79.0824	79.1082	78.8286	78.9226	79.1431	79.1266	79.0921	79.2203	79.1225	79.1813	79.1999	79.1569	79.0966	78.961	79.3307	78.9862	80.1103	79.4483	78.7658	79.1547	78.8735	79.1196	79.4915	79.2275	78.8154	78.6474	79.1179	78.9193	78.7009	78.9483	78.9748	78.816	78.8551	78.9475	78.6903
	GCF_902729325.1	78.9291	78.9107	78.9971	93.5155	95.4968	100	78.9866	78.8801	79.153	79.5513	79.5072	79.6955	79.1457	79.235	79.145	79.0733	79.2543	79.1686	79.216	79.1563	79.2091	79.2257	79.2673	79.202	79.1578	79.0855	79.0742	79.2784	79.1519	79.7239	79.3671	78.8028	79.1695	79.0131	79.0003	79.3124	79.2468	78.8416	78.7845	79.0031	78.9978	78.7615	79.0561	79.124	79.0708	78.9174	78.9078	79.3918
	GCF_003971235.1	80.2378	80.2207	80.1661	79.096	79.1991	78.9866	100	91.7248	85.7676	86.4011	86.3198	86.2586	85.98	86.5637	86.5505	86.8835	86.874	82.6382	82.7756	82.7202	82.717	82.7794	82.6305	82.6875	82.7122	82.8171	82.7234	82.3768	82.5557	82.6307	81.3596	82.436	82.3179	82.2777	82.1628	82.3955	82.6637	80.834	80.6127	80.6228	80.9024	80.6022	80.8554	80.8685	80.5712	80.7403	80.7523	80.5018
	GCF_900108365.1	80.144	80.1504	80.1977	79.0473	78.9543	78.8801	91.7248	100	85.639	86.1296	86.0673	85.9874	85.5536	86.166	86.2863	86.6167	86.6512	82.6397	82.7043	82.7104	82.6142	82.5565	82.4943	82.4917	82.6686	82.7757	82.6905	82.2172	82.4938	82.4823	81.2339	82.3621	82.2664	82.3176	82.2223	82.1573	82.5898	80.8532	80.6283	80.643	80.936	80.6757	80.6209	80.8551	80.6273	80.5798	80.7319	80.4575
	GCF_008386485.1	80.0796	80.0779	80.0759	79.0742	79.1953	79.153	85.7676	85.639	100	87.1822	87.2886	87.1708	85.738	86.4453	86.4363	86.589	86.4204	83.4535	83.5396	83.712	83.19	83.2143	82.9596	82.9795	83.2742	83.0973	82.9374	82.8411	83.0603	83.0254	81.3033	82.5542	82.4083	82.7105	82.3179	82.8128	82.8382	81.093	80.7007	80.7171	80.9978	80.7909	81.0078	81.044	80.8601	81.1646	81.1774	80.8298
	GCF_900182655.1	80.339	80.2676	80.4118	79.051	79.2492	79.5513	86.4011	86.1296	87.1822	100	91.0064	90.8517	86.8688	88.1099	88.0395	87.268	87.308	83.429	83.5368	83.5351	83.2284	83.3323	83.2523	83.2676	83.4129	83.4991	83.3711	82.9544	83.2713	83.2132	81.6352	82.9587	82.8846	83.1006	82.5311	82.8051	83.3067	81.1257	80.8621	81.0126	81.166	80.9573	81.1517	81.1578	80.9459	81.1522	81.286	80.8334
	GCF_008386505.1	80.3721	80.3472	80.3387	79.1267	79.5739	79.5072	86.3198	86.0673	87.2886	91.0064	100	91.1699	86.5429	87.4809	87.432	87.1903	87.1343	83.5068	83.8084	83.6106	83.5555	83.4416	83.3752	83.4273	83.5206	83.4451	83.2368	83.2444	83.3616	83.3113	81.6336	82.9489	82.9328	83.0674	82.6783	82.93	83.2573	81.2699	80.754	81.1058	81.1803	80.8946	81.1645	81.3534	80.9683	81.1224	81.0725	80.8285
	GCF_008274625.1	80.3495	80.2555	80.2987	79.0404	79.3665	79.6955	86.2586	85.9874	87.1708	90.8517	91.1699	100	86.3887	87.331	87.3453	87.1279	87.1495	83.4149	83.5745	83.4985	83.2814	83.2965	83.2121	83.238	83.3473	83.3339	83.0606	83.0144	83.3362	83.1591	81.5718	83.0167	82.7725	82.8894	82.4418	82.8016	83.1173	81.173	80.7312	80.9135	81.1327	81.0044	81.0694	81.2995	80.8708	81.098	81.0012	80.9294
	GCF_004328965.1	80.1258	80.3344	80.2532	79.0653	79.1913	79.1457	85.98	85.5536	85.738	86.8688	86.5429	86.3887	100	87.5075	87.4283	87.2323	87.5871	82.9657	83.0981	83.0733	82.9849	82.9634	82.8104	82.9612	82.9119	83.4277	83.5174	82.7301	82.9296	82.8835	81.5736	82.7149	82.6619	82.72	82.6981	82.6117	84.2486	81.0279	80.7088	80.7861	81.0934	80.7445	80.9197	81.0547	80.7365	80.9421	80.8144	80.6873
	GCF_006716485.1	80.2715	80.3134	80.2535	79.1315	79.0824	79.235	86.5637	86.166	86.4453	88.1099	87.4809	87.331	87.5075	100	98.6798	89.912	90.444	83.3012	83.2112	83.1164	83.3413	83.2461	83.146	83.1933	83.171	83.4447	83.3449	82.9102	82.9993	82.9369	81.527	82.7561	82.666	82.7664	82.5703	82.5466	83.4588	81.0592	80.7329	80.8291	81.0102	80.8221	80.9791	81.0158	80.8341	81.1064	81.0507	80.6571
	GCF_031454475.1	80.2179	80.273	80.302	79.1016	79.1082	79.145	86.5505	86.2863	86.4363	88.0395	87.432	87.3453	87.4283	98.6798	100	89.9724	90.3995	83.2878	83.3033	83.182	83.2612	83.2663	83.0443	83.0817	83.1904	83.3966	83.3192	82.8265	83.0068	82.9746	81.5127	82.6346	82.7037	82.6727	82.5115	82.4934	83.4374	80.9646	80.6913	80.8132	81.0863	80.6734	80.991	81.0399	80.7305	81.0127	80.9581	80.6302
	GCF_004916905.1	80.4086	80.3436	80.7026	79.0632	78.8286	79.0733	86.8835	86.6167	86.589	87.268	87.1903	87.1279	87.2323	89.912	89.9724	100	90.0626	83.1269	83.1104	83.1405	83.2367	83.2091	83.0369	83.0865	83.186	83.2576	83.1315	82.7764	83.1622	82.9639	81.4962	82.6456	82.8082	82.8252	82.5764	82.5532	83.2523	81.1445	80.836	80.8877	81.3486	80.8274	81.0254	81.2729	80.9233	81.1466	81.1163	80.796
	GCF_003729985.1	80.1711	80.1651	80.1519	79.1143	78.9226	79.2543	86.874	86.6512	86.4204	87.308	87.1343	87.1495	87.5871	90.444	90.3995	90.0626	100	83.1607	83.3169	83.1883	83.2187	83.2753	83.0754	83.0909	83.1384	83.4453	83.4794	82.9721	82.988	83.1099	81.808	82.7482	82.6584	82.7581	82.5965	82.5844	83.4747	80.9878	80.8519	80.8516	81.0537	80.7755	80.9998	80.9461	80.7454	81.1216	80.9344	80.6348
	GCF_003020585.1	80.0041	79.9551	80.2047	79.2144	79.1431	79.1686	82.6382	82.6397	83.4535	83.429	83.5068	83.4149	82.9657	83.3012	83.2878	83.1269	83.1607	100	91.2128	91.4068	84.1987	84.2214	83.789	83.7723	83.9921	83.9539	83.5854	83.6954	84.0815	83.7683	81.244	82.3259	82.5174	82.644	82.3632	82.8416	82.1421	80.7984	80.414	80.4535	80.8348	80.5835	80.7929	80.8568	80.6956	81.0367	80.9301	80.7994
	GCF_003815775.1	79.9536	79.8679	79.964	78.8857	79.1266	79.216	82.7756	82.7043	83.5396	83.5368	83.8084	83.5745	83.0981	83.2112	83.3033	83.1104	83.3169	91.2128	100	93.9636	84.6045	84.1799	83.9026	83.9522	84.2707	84.0273	83.9924	83.8233	84.0915	84.0072	81.4433	82.4917	82.7606	82.6167	82.3018	82.9686	82.0861	80.8541	80.5099	80.662	80.784	80.6492	80.7824	80.9615	80.8094	81.0571	80.9975	80.8352
	GCF_002899895.1	79.8944	80.0147	79.8787	79.0013	79.0921	79.1563	82.7202	82.7104	83.712	83.5351	83.6106	83.4985	83.0733	83.1164	83.182	83.1405	83.1883	91.4068	93.9636	100	84.2767	84.1846	83.9654	83.9806	84.3074	84.0615	83.6115	83.9015	84.1256	83.9708	81.3004	82.292	82.5693	82.7088	82.2737	82.8939	81.9863	80.676	80.4426	80.4933	80.8333	80.5966	80.6624	80.8019	80.7745	81.0955	80.9645	80.6123
	GCF_900156735.1	80.0594	80.1528	80.0679	79.1938	79.2203	79.2091	82.717	82.6142	83.19	83.2284	83.5555	83.2814	82.9849	83.3413	83.2612	83.2367	83.2187	84.1987	84.6045	84.2767	100	93.9296	84.6378	84.7158	85.0577	84.8574	84.6672	84.2931	84.3361	84.3368	81.3612	82.3556	82.6797	82.735	82.4597	82.6479	82.1672	80.8521	80.5532	80.6764	80.8038	80.6016	80.7917	80.7744	80.7385	80.9371	80.903	80.5858
	GCF_001684975.1	80.1292	80.1703	80.3421	79.0888	79.1225	79.2257	82.7794	82.5565	83.2143	83.3323	83.4416	83.2965	82.9634	83.2461	83.2663	83.2091	83.2753	84.2214	84.1799	84.1846	93.9296	100	84.4712	84.4749	84.8105	84.8701	84.3481	84.1941	84.3095	84.3022	81.2716	82.2942	82.708	82.6475	82.3657	82.6308	82.1465	80.8889	80.4862	80.5191	80.8712	80.5138	80.7668	80.8748	80.6792	80.8358	80.8748	80.7468
	GCF_900078205.2	79.985	80.4587	80.1329	79.0826	79.1813	79.2673	82.6305	82.4943	82.9596	83.2523	83.3752	83.2121	82.8104	83.146	83.0443	83.0369	83.0754	83.789	83.9026	83.9654	84.6378	84.4712	100	99.9702	87.455	87.3495	86.4544	86.4785	86.9126	87.7181	81.2667	82.3641	82.5634	82.6358	82.4225	82.5351	81.9844	80.6728	80.5981	80.6157	80.545	80.4519	80.5123	80.7989	80.4638	80.772	80.6681	80.5487
	GCF_021278965.1	80.0224	80.0254	80.0259	79.0281	79.1999	79.202	82.6875	82.4917	82.9795	83.2676	83.4273	83.238	82.9612	83.1933	83.0817	83.0865	83.0909	83.7723	83.9522	83.9806	84.7158	84.4749	99.9702	100	87.422	87.3202	86.5899	86.5986	86.8972	87.7674	81.3899	82.405	82.607	82.664	82.556	82.5601	81.9446	80.6663	80.6171	80.5562	80.6368	80.4015	80.5296	80.7868	80.466	80.7641	80.7058	80.5332
	GCF_900100075.1	79.9169	79.9467	79.972	79.199	79.1569	79.1578	82.7122	82.6686	83.2742	83.4129	83.5206	83.3473	82.9119	83.171	83.1904	83.186	83.1384	83.9921	84.2707	84.3074	85.0577	84.8105	87.455	87.422	100	88.5431	87.5339	86.4031	86.6748	87.2429	81.304	82.303	82.6611	82.6888	82.6145	82.9722	81.9453	80.7679	80.5137	80.5421	80.878	80.5651	80.7958	80.8587	80.7377	80.9112	80.809	80.742
	GCF_900142615.1	80.047	80.2495	80.1861	79.0564	79.0966	79.0855	82.8171	82.7757	83.0973	83.4991	83.4451	83.3339	83.4277	83.4447	83.3966	83.2576	83.4453	83.9539	84.0273	84.0615	84.8574	84.8701	87.3495	87.3202	88.5431	100	89.2105	86.032	86.3052	86.7924	81.5347	82.4681	82.877	82.6484	83.0713	82.6832	82.4358	80.977	80.6948	80.7116	81.0219	80.5185	80.8259	80.8852	80.685	80.9738	80.8606	80.5991
	GCF_003815975.1	80.084	80.2765	80.115	79.0209	78.961	79.0742	82.7234	82.6905	82.9374	83.3711	83.2368	83.0606	83.5174	83.3449	83.3192	83.1315	83.4794	83.5854	83.9924	83.6115	84.6672	84.3481	86.4544	86.5899	87.5339	89.2105	100	85.5123	85.7909	86.3001	81.4551	82.4331	82.8339	82.4979	82.757	82.4837	82.5449	80.7704	81.062	80.5739	80.9311	80.5993	80.5853	80.8565	80.6502	80.6941	80.6757	80.5142
	GCF_030409875.1	79.8706	79.8796	79.7455	79.0898	79.3307	79.2784	82.3768	82.2172	82.8411	82.9544	83.2444	83.0144	82.7301	82.9102	82.8265	82.7764	82.9721	83.6954	83.8233	83.9015	84.2931	84.1941	86.4785	86.5986	86.4031	86.032	85.5123	100	86.7867	87.0071	81.0941	82.1164	82.4164	82.4738	82.2923	82.4857	81.7413	80.6269	80.4397	80.592	80.8047	80.3802	80.4686	80.7165	80.3079	80.7176	80.7076	80.4692
	GCF_003385515.1	79.9248	79.8858	80.0467	78.8929	78.9862	79.1519	82.5557	82.4938	83.0603	83.2713	83.3616	83.3362	82.9296	82.9993	83.0068	83.1622	82.988	84.0815	84.0915	84.1256	84.3361	84.3095	86.9126	86.8972	86.6748	86.3052	85.7909	86.7867	100	87.1494	81.4361	82.4135	82.5769	82.5856	82.2805	82.6346	81.9345	80.7282	80.5666	80.661	80.7089	80.5681	80.6902	80.8121	80.5555	81.115	80.9114	80.5322
	GCF_900637665.1	79.9182	80.3792	79.8744	79.5396	80.1103	79.7239	82.6307	82.4823	83.0254	83.2132	83.3113	83.1591	82.8835	82.9369	82.9746	82.9639	83.1099	83.7683	84.0072	83.9708	84.3368	84.3022	87.7181	87.7674	87.2429	86.7924	86.3001	87.0071	87.1494	100	81.3846	82.2713	82.8441	82.7255	82.3621	82.4649	81.8508	80.5629	80.4796	80.613	80.6788	80.4082	80.5892	80.5776	80.7238	80.6707	80.5999	80.5172
	GCF_009602705.1	80.2976	80.1184	80.2566	79.0066	79.4483	79.3671	81.3596	81.2339	81.3033	81.6352	81.6336	81.5718	81.5736	81.527	81.5127	81.4962	81.808	81.244	81.4433	81.3004	81.3612	81.2716	81.2667	81.3899	81.304	81.5347	81.4551	81.0941	81.4361	81.3846	100	81.0446	81.2897	81.0143	81.2189	81.2958	81.1502	81.9622	81.5704	81.6133	81.8603	81.6165	81.7591	81.7864	81.5487	81.7416	81.7799	81.5746
	GCF_003384725.1	79.7462	79.6923	79.672	78.7034	78.7658	78.8028	82.436	82.3621	82.5542	82.9587	82.9489	83.0167	82.7149	82.7561	82.6346	82.6456	82.7482	82.3259	82.4917	82.292	82.3556	82.2942	82.3641	82.405	82.303	82.4681	82.4331	82.1164	82.4135	82.2713	81.0446	100	82.0654	82.1024	81.9725	81.8925	81.8138	80.6217	80.4715	80.4507	80.6442	80.5475	80.5792	80.6547	80.4288	80.5611	80.5426	80.4561
	GCF_900460995.1	80.1165	80.3679	80.0513	79.2359	79.1547	79.1695	82.3179	82.2664	82.4083	82.8846	82.9328	82.7725	82.6619	82.666	82.7037	82.8082	82.6584	82.5174	82.7606	82.5693	82.6797	82.708	82.5634	82.607	82.6611	82.877	82.8339	82.4164	82.5769	82.8441	81.2897	82.0654	100	85.6166	82.4215	82.4248	81.9036	80.5725	80.7309	80.5041	81.5886	80.4421	80.737	80.5992	80.5138	80.6743	80.5563	80.4728
	GCF_002899825.2	79.8274	79.8673	79.7318	79.0768	78.8735	79.0131	82.2777	82.3176	82.7105	83.1006	83.0674	82.8894	82.72	82.7664	82.6727	82.8252	82.7581	82.644	82.6167	82.7088	82.735	82.6475	82.6358	82.664	82.6888	82.6484	82.4979	82.4738	82.5856	82.7255	81.0143	82.1024	85.6166	100	82.2843	82.3989	81.9016	80.553	80.2967	80.4565	80.5618	80.4181	80.6009	80.6045	80.4888	80.6319	80.5703	80.4404
	GCF_012273615.1	80.0788	79.937	79.8358	78.9302	79.1196	79.0003	82.1628	82.2223	82.3179	82.5311	82.6783	82.4418	82.6981	82.5703	82.5115	82.5764	82.5965	82.3632	82.3018	82.2737	82.4597	82.3657	82.4225	82.556	82.6145	83.0713	82.757	82.2923	82.2805	82.3621	81.2189	81.9725	82.4215	82.2843	100	82.3099	82.3122	80.7202	80.6479	80.5397	80.8458	80.7064	80.6292	80.6724	80.6197	80.5469	80.5601	80.4986
	GCF_028570795.1	79.7553	79.7268	79.7454	79.2491	79.4915	79.3124	82.3955	82.1573	82.8128	82.8051	82.93	82.8016	82.6117	82.5466	82.4934	82.5532	82.5844	82.8416	82.9686	82.8939	82.6479	82.6308	82.5351	82.5601	82.9722	82.6832	82.4837	82.4857	82.6346	82.4649	81.2958	81.8925	82.4248	82.3989	82.3099	100	82.5386	80.834	80.6054	80.5486	80.9642	80.7263	81.0663	81.0922	81.0285	81.0662	80.9671	80.8042
	GCF_003385595.1	79.8303	79.7892	79.7658	79.181	79.2275	79.2468	82.6637	82.5898	82.8382	83.3067	83.2573	83.1173	84.2486	83.4588	83.4374	83.2523	83.4747	82.1421	82.0861	81.9863	82.1672	82.1465	81.9844	81.9446	81.9453	82.4358	82.5449	81.7413	81.9345	81.8508	81.1502	81.8138	81.9036	81.9016	82.3122	82.5386	100	80.5208	80.309	80.45	80.6034	80.4145	80.4651	80.6054	80.4494	80.5709	80.3174	80.4994
	GCF_016745235.1	80.175	80.2056	80.2133	78.7173	78.8154	78.8416	80.834	80.8532	81.093	81.1257	81.2699	81.173	81.0279	81.0592	80.9646	81.1445	80.9878	80.7984	80.8541	80.676	80.8521	80.8889	80.6728	80.6663	80.7679	80.977	80.7704	80.6269	80.7282	80.5629	81.9622	80.6217	80.5725	80.553	80.7202	80.834	80.5208	100	85.9227	86.0524	84.3892	84.3168	84.8856	84.651	84.0781	84.4585	84.6275	83.7295
	GCF_900169075.1	79.9878	80.0335	79.8688	78.7877	78.6474	78.7845	80.6127	80.6283	80.7007	80.8621	80.754	80.7312	80.7088	80.7329	80.6913	80.836	80.8519	80.414	80.5099	80.4426	80.5532	80.4862	80.5981	80.6171	80.5137	80.6948	81.062	80.4397	80.5666	80.4796	81.5704	80.4715	80.7309	80.2967	80.6479	80.6054	80.309	85.9227	100	93.51	83.3953	83.3863	83.5161	83.4873	83.0064	83.2655	83.3646	82.7356
	GCF_001563495.1	79.9296	80.1826	80.0053	78.6478	79.1179	79.0031	80.6228	80.643	80.7171	81.0126	81.1058	80.9135	80.7861	80.8291	80.8132	80.8877	80.8516	80.4535	80.662	80.4933	80.6764	80.5191	80.6157	80.5562	80.5421	80.7116	80.5739	80.592	80.661	80.613	81.6133	80.4507	80.5041	80.4565	80.5397	80.5486	80.45	86.0524	93.51	100	83.3132	83.4784	83.5541	83.5626	83.0649	83.3653	83.5384	82.8145
	GCF_001045465.1	80.1022	80.2319	80.1396	78.8124	78.9193	78.9978	80.9024	80.936	80.9978	81.166	81.1803	81.1327	81.0934	81.0102	81.0863	81.3486	81.0537	80.8348	80.784	80.8333	80.8038	80.8712	80.545	80.6368	80.878	81.0219	80.9311	80.8047	80.7089	80.6788	81.8603	80.6442	81.5886	80.5618	80.8458	80.9642	80.6034	84.3892	83.3953	83.3132	100	83.8205	83.9838	84.1214	83.9231	84.3178	84.2833	83.7273
	GCF_000737785.1	80.003	80.0065	80.0496	78.7616	78.7009	78.7615	80.6022	80.6757	80.7909	80.9573	80.8946	81.0044	80.7445	80.8221	80.6734	80.8274	80.7755	80.5835	80.6492	80.5966	80.6016	80.5138	80.4519	80.4015	80.5651	80.5185	80.5993	80.3802	80.5681	80.4082	81.6165	80.5475	80.4421	80.4181	80.7064	80.7263	80.4145	84.3168	83.3863	83.4784	83.8205	100	86.6748	86.7369	84.7528	85.6432	85.5396	84.3703
	GCF_003385495.1	79.8804	79.8992	79.9226	78.8819	78.9483	79.0561	80.8554	80.6209	81.0078	81.1517	81.1645	81.0694	80.9197	80.9791	80.991	81.0254	80.9998	80.7929	80.7824	80.6624	80.7917	80.7668	80.5123	80.5296	80.7958	80.8259	80.5853	80.4686	80.6902	80.5892	81.7591	80.5792	80.737	80.6009	80.6292	81.0663	80.4651	84.8856	83.5161	83.5541	83.9838	86.6748	100	91.511	84.6548	85.7827	85.6397	84.4895
	GCF_019970085.1	80.1639	80.1892	80.1949	79.1578	78.9748	79.124	80.8685	80.8551	81.044	81.1578	81.3534	81.2995	81.0547	81.0158	81.0399	81.2729	80.9461	80.8568	80.9615	80.8019	80.7744	80.8748	80.7989	80.7868	80.8587	80.8852	80.8565	80.7165	80.8121	80.5776	81.7864	80.6547	80.5992	80.6045	80.6724	81.0922	80.6054	84.651	83.4873	83.5626	84.1214	86.7369	91.511	100	84.8596	85.7666	85.8785	84.4961
	GCF_900156575.1	79.9668	79.9133	79.9861	78.8682	78.816	79.0708	80.5712	80.6273	80.8601	80.9459	80.9683	80.8708	80.7365	80.8341	80.7305	80.9233	80.7454	80.6956	80.8094	80.7745	80.7385	80.6792	80.4638	80.466	80.7377	80.685	80.6502	80.3079	80.5555	80.7238	81.5487	80.4288	80.5138	80.4888	80.6197	81.0285	80.4494	84.0781	83.0064	83.0649	83.9231	84.7528	84.6548	84.8596	100	87.9328	88.0478	85.0591
	GCF_012927325.1	80.0934	80.0751	80.0801	78.8804	78.8551	78.9174	80.7403	80.5798	81.1646	81.1522	81.1224	81.098	80.9421	81.1064	81.0127	81.1466	81.1216	81.0367	81.0571	81.0955	80.9371	80.8358	80.772	80.7641	80.9112	80.9738	80.6941	80.7176	81.115	80.6707	81.7416	80.5611	80.6743	80.6319	80.5469	81.0662	80.5709	84.4585	83.2655	83.3653	84.3178	85.6432	85.7827	85.7666	87.9328	100	95.9873	85.648
	GCF_025153485.1	80.0366	80.0237	80.1018	78.841	78.9475	78.9078	80.7523	80.7319	81.1774	81.286	81.0725	81.0012	80.8144	81.0507	80.9581	81.1163	80.9344	80.9301	80.9975	80.9645	80.903	80.8748	80.6681	80.7058	80.809	80.8606	80.6757	80.7076	80.9114	80.5999	81.7799	80.5426	80.5563	80.5703	80.5601	80.9671	80.3174	84.6275	83.3646	83.5384	84.2833	85.5396	85.6397	85.8785	88.0478	95.9873	100	85.7097
	GCF_000737765.1	79.7529	79.8443	79.6942	78.8136	78.6903	79.3918	80.5018	80.4575	80.8298	80.8334	80.8285	80.9294	80.6873	80.6571	80.6302	80.796	80.6348	80.7994	80.8352	80.6123	80.5858	80.7468	80.5487	80.5332	80.742	80.5991	80.5142	80.4692	80.5322	80.5172	81.5746	80.4561	80.4728	80.4404	80.4986	80.8042	80.4994	83.7295	82.7356	82.8145	83.7273	84.3703	84.4895	84.4961	85.0591	85.648	85.7097	100
	GCF_900115055.1	80.1129	80.184	80.0851	78.8519	78.8457	78.8776	80.7334	80.6662	81.0588	81.0165	80.9542	80.979	80.8414	80.9249	80.9393	81.0267	80.8571	80.7719	80.8478	80.8359	80.8936	80.8421	80.7305	80.7151	80.7936	80.8691	80.6985	80.478	80.7225	80.5512	81.7032	80.4884	80.6405	80.5642	80.6244	81.0015	80.3899	85.5363	83.5232	83.455	84.7562	85.0369	85.2945	85.3626	86.1976	86.4181	86.4343	85.3195
	GCF_000708615.2	82.9266	82.9715	82.922	78.9138	78.9014	79.2115	79.7567	79.7901	79.6451	79.751	79.9335	79.9066	79.8553	79.8449	79.8344	79.928	79.818	79.7953	79.6734	79.6787	79.7701	79.527	79.8341	79.8308	79.7898	79.8796	80.8485	79.6233	79.6693	79.854	79.9706	79.5554	79.8931	79.6581	79.6466	79.6463	79.5144	79.7544	79.7988	79.8919	79.8315	79.7605	79.8116	79.8315	80.0487	79.795	79.8503	79.6472
	GCF_012927265.1	81.7262	81.7164	81.7322	78.7353	78.7221	78.8212	79.7094	79.6025	79.6515	79.8273	79.8461	79.7582	79.7803	79.8499	79.7918	79.908	79.8645	79.6734	79.5367	79.7543	79.5905	79.6694	79.7064	79.7144	79.6613	79.7079	79.7773	79.5708	79.6679	79.5634	79.8754	79.5527	79.6267	79.5379	79.6912	79.5217	79.6062	79.7412	79.7376	79.7517	79.7544	79.7705	79.7033	79.7166	79.6615	79.4651	79.5908	79.563
	GCF_023195755.1	81.7718	81.7153	81.7901	78.9163	78.963	78.8369	79.7895	79.7359	79.701	79.7181	79.8594	79.8759	79.8785	79.7481	79.7529	79.8618	79.7495	79.6924	79.7404	79.5812	79.5604	79.6766	79.7224	79.8005	79.5548	79.8086	79.8508	79.8059	79.5339	79.7237	80.1584	79.4282	79.5731	79.6453	79.894	79.592	79.5371	79.909	79.8787	79.7484	79.9748	79.6933	79.69	79.8336	79.6245	79.7876	79.6831	79.6618
	GCF_900182825.1	81.685	81.7499	82.0425	78.9132	78.7933	78.8184	79.6703	79.6452	79.475	79.7472	79.7862	79.649	79.7003	79.5929	79.6014	79.7178	79.6675	79.621	79.525	79.5132	79.6071	79.6287	79.7324	79.6877	79.4977	79.7245	79.764	79.4181	79.5864	80.5304	79.7453	79.3286	79.7776	79.4231	79.7503	79.4694	79.4301	79.8315	79.8569	79.8286	79.8258	79.7458	79.5576	79.7632	79.5084	79.5437	79.5985	79.5249
	GCF_900099685.1	81.6526	81.7651	81.7511	79.0332	79.2541	79.1204	79.8647	79.808	79.9025	79.936	79.9815	79.9925	79.9673	79.9089	79.9056	80.0069	79.9152	79.8117	79.7533	79.6838	79.7897	79.843	80.0039	79.9436	79.8725	79.9742	79.8642	79.6399	79.7091	79.6534	79.9582	79.6628	79.6899	79.738	79.791	79.6507	79.7401	79.9047	79.7424	79.6846	79.8358	79.6137	79.7857	79.7674	79.7776	79.6114	79.6939	79.6121
	GCF_900109935.1	81.5555	81.7672	81.4869	79.0757	79.1926	79.4948	79.8551	79.8782	79.6474	79.8348	80.0544	79.9383	79.9324	80.0414	79.9465	79.9697	79.997	79.7119	79.7609	79.6301	79.5909	79.7464	79.8367	79.6846	79.7049	79.7414	79.849	79.6557	79.4915	79.8493	79.9646	79.5425	79.7397	79.7343	79.6823	79.4014	79.7486	79.787	79.7426	79.6095	79.7393	79.6915	79.6302	79.7862	79.6678	79.5847	79.5796	79.8608
	GCF_002770595.1	78.8397	79.2037	78.8932	78.7625	78.4317	78.4028	78.7657	78.6075	78.4462	78.5427	78.6663	78.7267	78.841	78.6222	78.6429	78.6846	78.5572	78.6716	78.7206	78.5159	78.6545	78.669	78.6749	78.6918	78.4542	78.5278	78.9438	78.7142	78.375	79.0418	79.0297	78.7101	79.1779	78.4153	78.926	78.594	78.5934	79.019	79.0886	78.9469	78.8885	78.7614	78.5423	78.7641	78.6169	78.6052	78.5638	78.5338
	GCF_007991455.1	80.3809	80.3097	80.4832	78.39	78.4455	78.4854	78.9274	78.796	78.7695	78.8941	79.0055	79.0289	78.8057	79.0018	79.0303	78.9014	78.9521	78.8523	78.8493	78.6652	78.8309	78.785	78.7157	78.7758	78.8408	78.8006	78.7964	78.6892	78.7919	78.7813	78.9972	78.8459	78.9498	78.8754	78.9599	78.829	78.7428	78.9713	79.184	79.0087	78.9753	78.9298	78.9212	78.9363	78.8873	78.8347	78.7593	78.7434
	GCF_022811665.1	79.7045	79.5364	79.7402	78.4358	78.5886	78.316	79.0296	79.0092	78.9346	79.0442	79.0615	79.1345	79.0468	79.1876	79.109	79.1235	78.9855	79.0599	79.0979	78.9627	78.8826	78.8663	79.1529	79.2635	78.9824	79.0035	79.2182	79.2991	78.8303	79.1666	79.2013	78.7803	78.8529	79.0304	79.0794	78.9676	78.7366	78.9527	78.8662	78.727	78.9483	78.8494	78.9768	79.0892	78.9078	78.8539	78.9154	78.7484
	GCF_025628965.1	79.4001	79.506	79.3901	78.2489	78.3666	78.4094	78.8554	78.8604	78.8762	78.9782	78.8468	78.877	78.8546	79.0094	79.0169	78.8952	78.8687	78.9619	78.5919	78.6396	78.7072	78.9082	78.6809	78.6541	78.8053	78.8836	78.5801	78.6559	78.7189	78.6153	78.9713	78.7769	78.7184	78.5092	78.7403	78.8096	78.5328	79.0981	78.927	78.7665	78.9628	79.1107	79.1038	79.2662	78.9697	78.9538	79.0484	78.8183
	GCF_002797535.1	81.5239	81.4245	81.5103	79.3452	79.441	79.5908	80.2066	80.2644	80.3607	80.5579	80.6366	80.6249	80.5839	80.6008	80.62	80.6266	80.5884	80.1707	80.1991	80.131	80.5937	80.5139	80.3996	80.4085	80.4168	80.4608	80.438	80.2167	80.1902	80.295	80.5705	79.7107	80.1472	80.2502	80.2144	80.1689	80.297	80.1067	80.0215	79.9817	80.1798	80.2245	80.1311	80.2068	80.0617	80.1804	80.3041	79.9525
	GCF_026314945.1	80.5759	80.4534	80.461	78.8104	79.0921	78.8504	79.7876	79.6965	79.7199	79.7715	79.8632	79.8015	79.7972	79.6145	79.7963	79.9051	79.8311	79.7116	79.7415	79.4818	79.7543	79.6153	79.5863	79.6723	79.7169	79.7158	79.754	79.8092	79.4717	79.7246	79.7748	79.6497	79.7	79.4056	79.7484	79.8268	79.497	79.8814	79.7403	79.669	79.8708	80.0025	79.662	79.8595	79.7451	79.6777	79.7459	79.7392
	GCF_000430845.1	80.0216	79.992	80.2211	78.356	78.527	78.6698	79.1228	79.1783	79.2621	79.2919	79.2797	79.2526	79.2749	79.3019	79.2302	79.2755	79.2219	78.989	78.9326	78.9756	79.0915	78.8853	78.8486	78.8018	79.0808	78.9534	79.2614	78.9429	79.0063	78.965	79.1758	79.1498	78.9995	78.9172	79.111	79.1641	79.0067	79.4483	79.5476	79.4733	79.3613	80.4292	79.6169	79.6275	79.4064	79.3394	79.3293	79.1962
	GCF_900142445.1	80.0484	80.1432	80.2327	79.049	79.2174	79.1903	79.8766	79.7722	80.425	80.1687	80.3267	80.1546	79.8404	80.1813	80.1385	80.0474	80.1022	80.1586	80.2123	80.2814	80.2075	80.2237	79.964	80.0105	80.3695	80.1396	79.9509	80.0795	80.052	80.1143	79.9289	79.5684	79.8206	79.9361	79.7172	80.2177	79.7472	79.9487	79.475	79.4868	80.0064	80.1413	80.1296	80.2848	80.1916	80.4787	80.4614	80.2342
	GCF_003634775.1	79.9658	79.9432	80.0814	79.2457	79.1659	79.2719	80.2248	80.1569	80.0631	80.4172	80.4097	80.2241	80.4262	80.3679	80.4505	80.3164	80.5133	80.059	79.9773	80.0235	80.1222	80.1047	80.079	79.9788	80.1707	80.4027	80.3477	79.8874	80.0296	79.9646	80.2967	79.8457	79.9683	80.0022	80.1026	80.0412	80.3598	79.9589	79.8994	79.936	80.0275	79.8765	79.9677	80.1354	80.0187	80.1463	80.0285	79.976
	GCF_003729955.1	80.2109	80.151	80.1276	79.1646	79.3288	79.4414	80.4318	80.3181	80.2382	80.659	80.3507	80.235	80.6224	80.6181	80.5582	80.2897	80.9953	80.177	80.2479	80.0332	80.285	80.2026	80.1395	80.09	80.1685	80.5736	80.5273	80.141	80.0949	80.3293	80.8726	79.7592	80.0709	79.8764	80.0765	80.2845	80.3361	80.2227	80.1622	80.0827	80.2978	80.0551	80.0687	80.2304	80.0149	80.115	80.1196	79.8876
	GCF_002285635.2	79.563	79.4259	79.6421	79.2693	79.4324	79.3848	79.8213	79.8554	79.8573	79.9824	80.0269	80.0615	80.0098	79.8874	80.017	79.9136	79.9588	79.9485	80.1571	80.0094	80.1287	79.9594	79.8795	79.992	79.9197	80.1024	79.9775	80.0418	79.7507	80.1101	80.0301	79.5277	79.9699	79.7616	80.078	80.1361	79.6813	79.7548	79.7796	79.5846	79.9505	79.8716	79.8723	80.0724	79.8353	79.9323	79.8046	79.8061
	GCF_025403485.1	79.2766	79.4214	79.4958	79.2735	79.4191	79.305	79.6375	79.6945	79.8933	79.7863	80.0238	79.9681	79.7274	79.7478	79.7736	79.8666	79.8295	79.897	80.1505	79.987	79.9645	79.9366	79.7106	79.7205	79.7755	79.7504	79.7201	79.8924	79.792	80.0788	79.7581	79.404	79.7888	79.819	79.9919	80.0049	79.6452	79.5837	79.3541	79.4268	79.7547	79.7654	79.8074	80.0042	79.8748	79.9623	79.9132	79.951
	GCF_016595215.1	79.3985	79.5528	79.5006	79.031	79.0709	79.1357	79.5309	79.6026	79.9238	79.8627	79.8968	79.9042	79.7785	79.9327	79.9617	79.9495	79.828	79.9405	79.7881	79.9321	80.0698	79.9113	79.9333	79.8709	79.9755	79.8059	79.7439	79.823	79.7618	79.8102	79.7776	79.4691	79.7496	79.9609	79.7526	80.0564	79.5744	79.6928	79.4946	79.4099	79.7531	79.6413	79.8044	79.8889	79.7054	79.7764	79.8749	79.8245
	GCF_000737705.1	79.9691	79.892	79.9478	78.9276	79.0238	79.0951	80.429	80.28	80.52	80.4838	80.65	80.535	80.3409	80.5303	80.5128	80.5533	80.5834	80.3434	80.4394	80.4637	80.3721	80.4306	80.4288	80.4379	80.3599	80.3315	80.344	80.1945	80.3606	80.2748	80.5194	79.9918	80.2146	80.1453	80.2573	80.6317	80.1861	80.6693	80.2047	80.3013	80.6262	80.853	80.8832	80.9831	81.1039	81.1615	81.1863	80.9074
	GCF_000282115.1	80.1342	80.1615	80.2594	79.2364	80.2061	79.5797	80.3447	80.3739	80.3356	80.8731	81.0216	80.8123	80.4534	80.5828	80.5351	80.5164	80.5148	80.4153	80.4301	80.3277	80.3573	80.3444	80.3825	80.3479	80.3062	80.3366	80.2377	80.2368	80.3255	80.7875	80.5727	80.0688	80.1357	80.2939	80.5331	80.2105	80.2293	80.3868	80.409	80.4184	80.5157	80.5083	80.5435	80.7737	80.3683	80.4354	80.4088	80.253
	GCF_001648155.1	80.8153	80.6398	80.6371	79.2721	79.3557	79.2581	80.2714	80.0048	80.7605	80.4817	80.6303	80.5652	80.4671	80.3802	80.3716	80.367	80.2901	80.5565	80.6356	80.4582	80.5115	80.3434	80.1325	80.1753	80.3975	80.2353	80.1337	80.3698	80.2986	80.4756	80.1636	79.7544	80.0118	80.0341	80.1165	80.5821	79.7676	80.4266	80.0004	79.8407	80.2392	80.8053	80.2968	80.6523	80.3881	80.801	80.8735	80.5314
	GCF_900114875.1	80.7741	80.7908	80.8549	79.2002	79.2379	79.7578	80.1064	80.2206	80.6768	80.5237	80.6117	80.6079	80.257	80.3131	80.3673	80.4418	80.3162	80.4459	80.4016	80.4036	80.5203	80.4255	80.4661	80.4435	80.3999	80.3429	80.0804	80.2661	80.3005	80.4895	80.1912	79.7475	80.0979	80.1911	79.8624	80.4982	79.948	80.4665	80.1027	79.9807	80.3747	80.9337	80.4965	80.7789	80.9429	80.9792	81.0738	81.1796
	GCF_000813825.1	81.4572	81.607	81.4702	79.4968	79.428	79.5024	80.3169	80.4293	80.6301	80.658	80.7402	80.6039	80.3372	80.6665	80.6608	80.7163	80.712	80.5696	80.3888	80.507	80.8323	80.7539	80.4817	80.5228	80.5597	80.6866	80.4448	80.4852	80.4832	80.4013	80.3516	79.9875	80.2313	80.3687	80.097	80.4153	79.9512	80.2283	79.947	80.0125	80.2774	80.2332	80.1986	80.2797	80.1659	80.2459	80.2194	80.088
	GCF_016735585.2	81.4056	81.5296	81.4747	79.3823	79.5777	79.4718	80.378	80.271	80.4922	80.7167	80.7193	80.6566	80.4012	80.6145	80.6026	80.5794	80.5873	80.4469	80.4269	80.3625	80.712	80.543	80.4214	80.4347	80.6109	80.4785	80.4319	80.2766	80.3372	80.6017	80.4833	79.7604	80.1478	80.151	80.1146	80.33	80.0559	80.2132	80.0763	80.058	80.3841	80.1714	80.1112	80.3419	80.096	80.2805	80.1995	80.1218
	GCF_900129245.1	82.8456	82.7852	82.7268	79	79.0852	79.0357	80.1259	80.1327	80.2037	80.5081	80.3896	80.3593	80.2321	80.3501	80.3473	80.411	80.3314	80.1601	80.2622	80.156	80.3334	80.2463	80.2106	80.2275	80.1654	80.3766	80.1152	79.9812	80.0802	80.1052	80.1707	79.8939	79.9289	79.9351	79.9424	79.9746	79.7538	80.134	79.9111	79.9222	80.2079	80.0495	79.9426	80.214	79.9836	80.129	80.2286	80.0714
	GCF_900100115.1	81.2957	81.2015	81.2282	79.2548	79.3508	79.7696	80.1531	80.1266	80.4379	80.6564	80.6815	80.5565	80.3559	80.3863	80.3782	80.429	80.2942	80.2525	80.3269	80.2198	80.2628	80.4519	80.2075	80.1143	80.3462	80.1725	80.0635	80.1421	80.1288	80.155	80.3103	79.9872	80.1485	80.1064	80.0355	80.2412	79.8926	80.3794	80.0196	80.0927	80.3326	80.9921	80.3781	80.6929	80.4696	80.5303	80.5841	80.4402
	GCF_024807225.1	82.3943	82.1838	82.3266	79.2662	79.3701	79.258	79.9984	79.9167	80.5165	80.4771	80.4967	80.2722	80.2436	80.1415	80.1662	80.3103	80.1823	80.2356	80.2305	80.3408	80.2996	80.2582	80.0498	80.1418	80.1788	80.2335	80.0511	80.1392	79.8607	80.3102	80.2191	79.8083	80.0009	79.9472	79.8811	80.2878	79.6303	80.2825	79.877	79.9362	80.1754	80.7399	80.4062	80.5988	80.3218	80.537	80.5331	80.3492
	GCF_900111495.1	82.1988	82.2091	82.2246	79.3157	79.3894	79.6054	80.48	80.4694	80.5818	80.7385	80.7087	80.7115	80.4644	80.6	80.5689	80.5834	80.599	80.5106	80.5065	80.3531	80.6388	80.8092	80.3281	80.2228	80.4498	80.4093	80.4443	80.3078	80.2742	80.4452	80.5301	80.0527	80.5021	80.0906	80.4906	80.3407	80.2106	80.5466	80.3349	80.3699	80.5213	80.6455	80.6407	80.7839	80.3546	80.5541	80.5436	80.3718
	GCF_021010565.1	79.7636	79.7103	79.7009	78.382	78.6902	78.6008	79.0446	79.0469	79.2354	79.2675	79.1403	79.0947	79.2387	79.2797	79.2733	79.2843	79.1408	79.1421	79.3036	79.1215	79.3434	79.0669	79.314	79.494	79.186	78.953	79.149	79.3369	79.109	79.3101	79.194	78.7019	79.0321	78.8508	78.9715	79.3246	78.8273	78.9778	78.725	78.7604	79.0276	79.2731	79.0487	79.2234	79.2951	79.3432	79.2275	79.5798
	GCF_003815915.1	80.0196	79.7706	79.8626	78.3501	78.5714	78.3311	79.2594	78.9351	79.3449	79.3391	79.4902	79.612	79.3645	79.3303	79.353	79.3703	79.3697	79.3092	79.4409	79.3188	79.4787	79.2823	79.346	79.505	79.3426	79.2331	79.4444	79.3872	79.3053	79.5876	79.3059	78.9219	79.2922	79.1829	79.2644	79.3824	79.2036	79.1642	79.0099	79.1297	79.2222	79.538	79.4694	79.5787	79.267	79.4414	79.4677	79.3324
	GCF_023703365.1	79.8448	79.8478	79.8658	78.3927	78.3879	79.0284	79.0666	78.9884	79.3664	79.3037	79.279	79.2713	79.23	79.2784	79.2093	79.1339	79.16	79.3054	79.2342	79.3929	79.4537	79.2699	79.3369	79.2905	79.3595	79.2338	79.4767	79.2668	79.1534	79.1405	78.9673	78.7679	79.0749	79.0758	78.9067	79.261	78.8559	79.0817	79.0016	78.8819	79.0635	79.4146	79.2538	79.2218	79.3462	79.2943	79.2121	79.4431
	GCF_003385415.1	80.0135	80.0226	80.1632	78.3722	78.4912	78.5749	79.1711	79.1666	79.5154	79.4228	79.5534	79.4583	79.3285	79.3762	79.4107	79.3726	79.4136	79.4048	79.4362	79.4302	79.6341	79.4871	79.4062	79.3934	79.567	79.2842	79.2272	79.4464	79.2167	79.4646	79.1764	78.9633	79.1681	79.3094	79.0712	79.1816	79.065	79.1813	78.9335	79.0297	79.1971	79.6267	79.3146	79.4734	79.5564	79.6756	79.6061	79.5595
	GCF_003815995.1	79.9158	79.8431	79.7766	78.4051	78.5841	79.2106	79.0946	78.9435	79.3627	79.3683	79.3534	79.312	79.1906	79.1562	79.2683	79.2356	79.186	79.2956	79.4193	79.326	79.4128	79.2626	79.326	79.4543	79.2498	79.1489	79.2878	79.3269	79.1018	79.6099	79.1332	78.8038	79.0322	79.031	78.9832	79.2405	78.7769	79.0751	78.8364	78.8018	79.0669	79.578	79.5565	79.3374	79.3508	79.3348	79.5077	79.5634
	GCF_903166575.1	80.0104	79.9423	79.8864	78.4759	78.678	78.7069	79.0683	79.2489	79.381	79.3764	79.4712	79.4526	79.3598	79.4138	79.4039	79.3433	79.3512	79.3826	79.4162	79.3428	79.5127	79.4153	79.2827	79.2285	79.3692	79.1326	79.1564	79.3349	79.3243	79.3237	79.0159	78.9104	78.8699	79.1441	78.8861	79.4396	78.9081	79.2151	78.9121	78.9979	79.2091	79.2642	79.0228	79.3254	79.2578	79.5175	79.4615	79.7544
	GCF_006175945.1	80.122	80.0297	80.2604	78.3541	78.7997	78.9027	79.1007	79.1584	79.4419	79.4724	79.5269	79.5408	79.5337	79.415	79.437	79.3816	79.3703	79.6078	79.4929	79.4698	79.6338	79.4968	80.0239	80.0269	79.6731	79.3973	79.4189	79.3648	79.5436	80.2913	79.3005	79.0015	79.285	79.3752	79.1802	79.6855	78.9021	79.1748	79.0274	79.0077	79.3073	79.4915	79.3148	79.3975	79.5009	79.4981	79.4488	79.9732
	M5	80.1047	80.283	80.0681	78.5631	78.7775	78.8146	79.2294	79.0459	79.7201	79.5225	79.6197	79.6251	79.3795	79.3746	79.4166	79.4601	79.3532	79.5848	79.5622	79.6184	79.7807	79.6001	79.6686	79.6421	79.6407	79.3866	79.5451	79.6766	79.3277	79.733	79.4565	78.964	79.3974	79.2961	79.014	79.3278	79.0617	79.2761	79.245	78.9539	79.3094	79.5924	79.3083	79.6508	79.2634	79.4697	79.4069	79.3265
	GCF_900143185.1	80.1813	80.1881	80.1286	78.581	78.5997	78.8967	79.219	79.2063	79.5739	79.5083	79.6966	79.5007	79.4772	79.4699	79.4914	79.5925	79.5998	79.6201	79.4674	79.6261	79.739	79.6321	79.7195	79.5934	79.717	79.4002	79.3862	79.4572	79.461	79.6015	79.4497	79.0184	79.2639	79.2798	79.1128	79.5254	79.147	79.1711	79.2647	79.0206	79.2168	79.674	79.5483	79.5183	79.5273	79.5204	79.518	80.1623
	GCF_025457425.1	79.5366	79.4068	79.4634	77.8668	78.1258	77.9271	78.6644	78.6252	78.6992	78.7822	78.7713	78.7721	78.9293	78.7101	78.8467	78.7595	78.5726	78.6594	78.8115	78.8575	78.7417	78.7493	78.7504	78.8835	78.8187	78.8127	78.7718	78.8266	78.6647	78.8497	78.8104	78.6063	78.7712	78.5531	78.6684	78.8475	78.5497	78.8732	78.6858	78.7919	78.9576	79.058	78.8551	78.8498	78.7928	78.7298	78.8431	78.8199
	GCF_900116415.1	80.5507	80.6092	80.5863	78.5808	78.6807	78.8901	79.3498	79.3596	79.5845	79.5993	79.7635	79.6338	79.5793	79.6553	79.7244	79.7141	79.5046	79.4632	79.5007	79.5061	79.7325	79.6548	79.6741	79.637	79.685	79.5296	79.6397	79.3178	79.5223	79.7459	79.4826	79.1349	79.408	79.4162	79.3096	79.2933	79.093	79.374	79.2051	79.3155	79.3985	79.9297	79.7216	79.6813	79.37	79.5228	79.5726	79.3259
	GCF_026460885.1	79.975	80.0038	79.9073	78.441	78.4693	78.631	78.9686	78.8808	79.3914	79.2211	79.2603	79.181	79.0207	79.2762	79.2331	79.1162	79.1947	79.252	79.2936	79.2258	79.3481	79.3623	79.1725	79.2507	79.2092	79.1278	79.1217	79.2807	79.2446	79.3681	79.1099	78.8375	78.9594	79.0134	78.8107	79.2399	78.953	78.9738	78.7442	78.8689	79.1815	79.3756	79.2278	79.2324	79.1772	79.4719	79.1482	79.1256
	GCF_026460945.1	79.8617	79.7708	79.9188	78.2486	78.6098	78.5839	78.8699	78.832	79.2275	79.1964	79.2569	79.1651	79.0804	79.1866	79.2648	79.2235	79.1275	79.0049	79.1951	79.146	79.2416	79.3134	78.9797	78.9497	79.219	78.9675	79.0781	79.0611	79.2113	79.0076	78.9558	78.9256	78.8474	78.7983	78.792	79.0934	78.7977	79.0081	78.789	78.8371	79.1113	79.5079	79.2465	79.1818	79.0452	79.1838	79.2668	79.0326
	GCF_001507325.1	81.5114	81.3852	81.6847	78.6245	78.4781	78.4783	79.1691	78.8876	79.2612	79.2362	79.4115	79.1338	79.1345	79.1392	79.0488	79.0757	79.0759	79.2518	79.2467	79.0785	79.1586	79.1276	79.1554	79.0578	79.2435	79.1463	79.4544	79.1602	79.1068	79.5004	79.1926	78.9048	79.4261	79.1265	78.8774	79.1652	78.9194	79.1171	79.4801	79.0357	79.291	79.4997	79.3593	79.3718	79.2231	79.3314	79.231	79.1193
	GCF_905175375.1	79.6974	79.4472	79.4467	78.2737	78.3875	78.5158	78.9039	78.8592	79.1427	79.0666	79.0467	78.9571	78.9339	78.9841	78.9882	78.9769	79.0485	78.9615	78.9576	78.9658	78.9066	78.8645	78.9281	78.9589	78.9401	78.907	78.9478	79.0777	78.9728	79.1647	79.0721	78.827	78.9039	78.9107	79.0018	79.0942	78.7522	78.8866	78.8782	78.6352	79.0659	79.2737	79.0787	79.1541	79.0444	79.1883	79.2308	79.0377
	GCF_022699665.1	79.7104	79.6227	79.6911	78.3745	78.4268	78.5036	78.9836	79.041	79.3121	79.3609	79.3605	79.2647	79.0833	79.0889	79.1447	79.2746	79.2455	79.2873	79.293	79.2076	79.465	79.2724	79.1126	79.1387	79.3015	79.0616	79.0175	79.085	79.2186	79.3467	79.0953	78.9238	79.0177	78.969	78.6909	79.1888	78.7589	79.0612	78.7883	78.8743	79.0745	80.0573	79.6355	79.442	79.4197	79.5449	79.4973	79.2873
	GCF_025628985.1	79.8232	79.7783	79.9421	78.5903	78.7399	78.5965	79.2192	79.0994	79.3327	79.3462	79.2894	79.2794	79.1975	79.2743	79.2788	79.3235	79.0383	79.0859	79.2208	79.1	79.4047	79.2612	79.1504	79.1253	79.2948	79.1668	79.0766	79.0583	79.2226	79.1588	79.1709	78.7084	78.9342	79.0388	78.926	79.1419	78.8846	79.1374	78.8896	78.8374	79.1856	79.4047	79.3957	79.4448	79.1387	79.3622	79.362	79.2247
	GCF_025971945.1	79.5313	79.3742	79.5263	78.2313	78.275	78.4529	78.9817	79.1047	79.1677	79.261	79.2372	79.0912	79.0387	79.1988	79.1718	79.0235	79.0306	79.0467	79.076	78.9752	78.954	79.1108	78.9378	78.9324	79.1376	79.186	78.8882	79.1334	79.0577	79.2246	79.0913	78.8711	78.787	78.9226	78.7884	79.1245	78.8862	79.1019	78.9067	78.9555	79.1771	79.277	79.1875	79.2562	79.2679	79.248	79.2305	79.1318
	GCF_007474535.1	80.3176	80.4446	80.6562	78.5964	78.4652	78.4995	78.8534	78.873	78.9128	78.9799	78.9754	78.9807	78.9213	79.0889	79.0489	78.9993	78.9601	78.8898	78.9675	79.043	79.1399	78.954	79.1049	79.0279	78.8842	78.8234	79.2146	79.033	78.7877	79.3322	78.7655	78.9839	79.0212	78.7783	78.7838	78.8685	78.9345	78.8875	79.4192	78.7588	78.969	79.3212	79.1389	79.1436	78.7151	79.0738	78.9287	78.7266
	GCF_900683625.1	80.8804	81.4436	80.773	78.7854	78.5638	78.3084	79.0461	78.8124	78.7694	79.0387	79.0384	78.9001	79.0715	78.915	78.8729	79.0537	78.8918	78.8259	78.9547	78.8393	79.2365	79.1204	79.0201	79.0799	79.0115	78.9463	79.4989	79.0242	78.626	79.5285	79.1695	78.8982	79.3829	78.7773	78.7875	79.0944	78.8483	78.7236	79.1586	78.897	78.9531	78.8919	78.7929	79.1828	78.7079	78.9122	79.0027	78.8479
	GCF_007474545.1	80.8011	80.8982	80.9268	78.5067	78.4412	78.7752	78.9749	79.1179	78.9837	79.1183	79.0626	79.1219	79.1349	79.0507	79.0627	79.0836	79.2254	79.0188	79.0564	79.0315	79.3437	79.2089	79.1101	79.1365	78.9961	79.0779	79.0816	78.9124	78.8087	78.9826	79.1752	78.9003	78.8807	78.9101	78.8693	79.0406	78.7026	78.8907	78.7187	78.7112	79.1595	79.0429	78.9378	79.0626	78.9718	78.9769	78.9673	79.5732
	GCF_900156685.1	79.1442	79.1896	79.1164	78.1083	77.9511	78.1223	78.4683	78.572	78.9097	78.8115	78.7358	78.7788	78.5563	78.643	78.7446	78.6069	78.7374	78.7529	78.7714	78.7701	78.6722	78.6174	78.6515	78.6252	78.7028	78.6728	78.4477	78.5888	78.6291	78.7531	78.5745	78.4679	78.4507	78.4675	78.4185	78.776	78.3185	78.5479	78.38	78.4572	78.595	79.0352	78.8114	78.8271	78.7937	78.7763	78.9262	78.818
	GCF_014837145.1	79.3896	79.3434	79.3139	77.8448	78.0178	77.8485	78.6231	78.7538	78.781	78.923	78.8882	78.8235	78.6818	78.8187	78.7617	78.7678	78.6223	78.6783	78.6937	78.673	78.7637	78.6423	78.6248	78.5502	78.6616	78.7347	78.6813	78.5086	78.877	78.5974	78.9314	78.6243	78.7995	78.6429	78.6176	78.8163	78.5383	78.8575	78.6998	78.7115	78.8752	78.9893	79.002	78.9478	78.8477	78.9844	78.8267	78.8739
	GCF_900129385.1	81.754	82.092	81.8056	79.0632	78.6879	78.9992	79.6389	79.6116	79.728	79.7688	79.6088	79.748	79.6571	79.6508	79.6318	79.9836	79.7055	79.6485	79.4807	79.4589	79.5829	79.5473	79.5603	79.6085	79.3829	79.5046	79.78	79.3004	79.3354	79.9072	79.7947	79.3342	79.7672	79.3592	79.5736	79.3983	79.4276	79.5512	79.8424	79.5755	79.6421	79.5958	79.5581	79.5886	79.6507	79.6478	79.5874	79.3769
	GCF_003815615.1	82.0952	82.5533	82.1402	79.3192	78.9488	79.233	79.7117	79.5247	79.574	79.725	79.7285	79.8177	79.9178	79.7353	79.6365	79.8043	79.6249	79.6177	79.6511	79.5528	79.8822	79.6919	79.7911	79.7031	79.4862	79.6441	80.0402	79.8178	79.547	80.2806	79.855	79.3078	80.3056	79.4666	79.8006	79.6121	79.4944	79.7026	79.8495	79.7528	79.918	79.7218	79.5256	79.6238	79.6574	79.456	79.5886	79.9161
	GCF_025971925.1	80.3886	80.3176	80.3431	79.6542	79.7648	79.7639	79.8889	80.0022	80.1856	80.0961	80.2096	80.102	80.1244	80.2206	80.2092	80.0712	80.1333	80.3157	80.2066	80.2301	80.2987	80.3291	79.9964	80.0806	80.234	80.1947	80.1355	80.1043	80.0073	80.1929	80.0141	79.5276	79.9666	79.9744	80.0873	80.1825	80.0015	79.7894	79.6522	79.4981	79.9848	79.6624	79.7984	80.125	79.8439	79.8193	79.7735	79.8123
	GCF_000430825.1	81.6155	81.6471	81.5681	79.2758	79.5671	79.7668	80.2052	80.2488	80.2875	80.4241	80.66	80.4152	80.3337	80.4769	80.4575	80.4564	80.3541	80.1496	80.2623	80.159	80.2435	80.3896	80.4313	80.4108	80.2203	80.3487	80.1631	80.1459	80.2063	80.3964	80.3466	79.8542	80.2961	80.0695	80.1733	80.1352	80.0384	80.4685	80.1724	80.3201	80.4018	80.3802	80.3478	80.573	80.3697	80.2831	80.193	80.2124
	GCF_021311115.1	81.6287	81.6819	81.6805	79.5109	79.574	79.4479	80.5173	80.5409	80.7613	80.7962	80.896	80.7725	80.6501	80.7804	80.7724	80.7618	80.7397	80.5692	80.5889	80.5616	80.9043	80.7484	80.641	80.6871	80.7157	80.6987	80.2804	80.4829	80.4349	80.5768	80.4848	80.0112	80.324	80.2948	80.1842	80.494	80.151	80.3512	80.1838	80.1913	80.4847	80.3493	80.3282	80.527	80.3069	80.5124	80.5282	80.2257
	GCF_020872015.1	80.1698	80.4787	80.2572	79.2633	78.9976	79.0205	83.3377	83.1753	83.4369	83.7601	83.7327	83.7085	83.765	83.603	83.6653	83.7394	83.5369	83.0101	82.9169	82.7978	83.1139	83.1767	83.0759	83.1053	83.0476	83.3808	83.4837	82.7968	83.0574	83.0732	81.5459	82.4952	82.8135	82.3263	82.7149	82.3364	82.351	80.9121	80.9641	80.8022	80.9587	80.8316	80.8415	80.9059	80.6325	80.8287	80.8042	80.5123
	GCF_003815875.1	80.0503	79.9944	79.9288	78.9454	79.1341	79.0798	82.5573	82.4791	82.9428	83.1185	83.2213	83.0159	82.8343	83.0563	83.0224	83.0177	82.9613	82.9237	83.0116	83.0879	82.9632	82.9116	82.6937	82.8567	82.9872	82.8545	82.6084	82.748	82.8429	82.994	81.0412	82.192	84.2823	84.0737	82.3592	82.5835	81.9492	80.6886	80.4778	80.4618	81.6433	80.7084	80.6863	80.9191	80.6706	80.8982	80.7958	80.5499
	GCF_900129755.1	80.3052	80.4334	80.3236	79.0041	78.9107	79.0881	80.9668	81.0384	80.9357	81.2708	81.1495	81.2253	81.3862	81.3286	81.1703	81.2186	81.4032	80.9458	80.9223	80.8273	80.8988	80.8592	80.9312	80.7793	80.7663	81.2193	81.2852	80.6535	80.7012	80.7746	81.6932	80.5796	81.9374	80.5487	80.7844	80.7045	81.125	84.2736	83.5681	83.7063	84.2326	84.7111	85.154	85.8677	83.693	84.1215	84.0793	83.4307
	GCF_003815695.1	80.0646	80.0144	79.7594	78.7999	78.9751	79.3696	80.7401	80.5641	80.9	80.9232	81.0168	80.9382	80.7865	80.8472	80.8764	80.9228	80.8022	80.721	80.9893	80.8826	80.9542	80.8174	80.7738	80.8534	80.771	80.8073	80.7748	80.8173	80.6918	80.7668	81.6388	80.4967	80.6066	80.421	80.7539	81.0311	80.4514	84.2383	83.0933	83.0357	83.9329	84.8685	84.8016	84.9669	91.5269	88.1215	88.4112	85.453
	GCF_022968825.1	0	0	0	0	0	0	0	0	0	0	0	0	0	0	0	0	0	0	0	0	0	0	0	0	0	0	0	0	0	0	0	0	0	0	0	0	0	0	0	0	0	0	0	0	0	0	0	0
	GCF_015354315.1	0	0	0	0	0	0	0	0	0	0	0	0	0	0	0	0	0	0	0	0	0	0	0	0	0	0	0	0	0	0	0	0	0	0	0	0	0	0	0	0	0	0	0	0	0	0	0	0
	GCF_001045435.1	0	0	0	0	0	0	0	0	0	0	0	0	0	0	0	0	0	0	0	0	0	0	0	0	0	0	0	0	0	0	0	0	0	0	0	0	0	0	0	0	0	0	0	0	0	0	0	0
	GCF_003336205.1	76.7841	76.6795	76.8964	0	0	0	0	0	0	0	0	0	0	0	0	0	0	0	0	0	0	0	0	0	0	0	0	0	0	0	0	0	0	0	0	0	0	0	0	0	0	0	0	0	0	0	0	0
	GCF_003860545.1	77.4486	76.891	76.9925	0	0	0	0	0	0	0	0	0	0	0	0	0	0	0	0	0	0	0	0	0	0	0	0	0	0	0	0	0	0	0	0	0	0	0	0	0	0	0	0	0	0	0	0	0
	GCF_022811685.1	77.2304	77.5649	78.1475	0	0	0	0	0	0	0	0	0	0	0	0	0	0	0	0	0	0	0	0	0	0	0	0	0	0	0	0	0	0	0	0	0	0	0	0	0	0	0	0	0	0	0	0	0
	GCF_004359195.1	77.0439	76.8322	76.8719	0	0	0	0	0	0	0	0	0	0	0	0	0	0	0	0	0	0	0	0	0	0	0	0	0	0	0	0	0	0	0	0	0	0	0	0	0	0	0	0	0	0	0	0	0
	GCF_014623485.1	77.5115	77.7148	77.8455	0	0	0	0	0	0	0	0	0	0	0	0	0	0	0	0	0	0	0	0	0	0	0	0	0	0	0	0	0	0	0	0	0	0	0	0	0	0	0	0	0	0	0	0	0
[truncated: 70 more columns]

## Sheet: TableS8
Table S8: Sequences of predicted prophage elements in Pectobacterium genomes
	>M10_1
	ATGGGTATCCTAGAGCCTGCAAGCGATTTGCAGGATACCCTAATCGCTTGGTATGGGGTGGTTGTGGAAACATTCAAATTCACGAAAGCCAAACTCGAAAGTTTGCCATCCACAGAACGTGGTCAGGTTGAGTATGGCGATACCGTTGTTAATGGTTTGCGCGTTCGGGTGGGTGTCAGTGGCGTTAAGAGTTTCTGTATCTCCAGAAAACGGAATGGCAAATTCATACGAGCTACGCTGGGGCGCTTTCCCGACCTCACGATTGATAACGCCAGGGCAAAGGCTCTGGAATTGCTGGGGGGCGTGGCCACCACTGGCAGAAATCCCAACGTGGAAAGACGCATCAACGAAAAGGCATCGGTTACGCTTGCTGATGCACTGAATACCTACATCGAGAGC…
	>M10_2
	TCACGCGCATGATTTTTCCCGCGCCCAACTTCTTTGATAATTTTGGTGTAATCCATGTTGGCCTCTCATTTGCGGCGACACAGTAAAGAACTTATCAATGAAAATAACATGTTTACCGAGTTTCTGGTCACTCTGGCGCAGAGGAAATTGCGATTGCGCGGCTTGGTCGGTGGCGGGAACACGGTCTCTACTCCGTGCGGGGAAGTATTTATAGATGGTTTTTTCTGATACGCCGACAATATTCGCTACCTGAAGGCGCGTAGCCCCTGTCGCTAACATCGCCTCGGCTCGACAAAGCACATTTTGCGTCATAAGCCGTTTACGCCCGCCGATGCGCCCCTGTAACCGAGCAGCATCGAGTCCAGCCCGTGTCCGTTCGACAATCAGTTCCCGTTCCAT…
	>M10_3
	TCGATTCCTGCTGGGGACACCATAACACCCTCTTACATGCTCTCCAAAAGTCTAAAAAACCCTTTAAAAACAACAAATATACTCAATTCATTGTCTTAGTTAATACCATAAAATCTTGTAGAAGCTATACACAGATGCGTATAAAATCATGTATACATTCAGTTCGATCTTTTTCTTATACACATGCTGCTAACCGACCTCAAAATTAAAAAGGCGAAAGCCCAGGACAAACCCTACACACTTAATGACGGTGGCGGGCTGTCTTTACTGATTGATCCTAAAGGGACAAAAGGCTGGCGCTTCCGCTATCGGTTTGCTAATAAGCCTAAGCTCATATCGTTTGGCACTTACGATACCGTATCCCTTGCTGATGCTCGTAAGAAGCGTGATGAAGCCCGC…
	>M22b_1
	TTAGTGAGCTTTATCGGCTTTTTTAATCGAAGCCTGCAGGGCTTCAGCGAAAGAACGCGCCAGAACCTGACGTTGTGCAGGTGCGATGCTGGTGTTAATCAGGTTCGTCACCATGTTACCGAGCACCATCAAAGCAAGATCGGTTGGGGCGTGGTGCTTTTCCAGAACATTGACCATCTCAGAAAGCAGTTGTTCAACGTGTTCGTCACTATAACGGGATGATTGTGGCATAAAATGGCGTATCTCAAGCTGGTAAAGTCGCTTATCTTACCGTATAGGCTTATGCTTTTCTGCACTTTTATCATTAACGTACTTTTATCACTGGCGTACTTTTATCAATAAGTAGTGTAGACGCTTAGCGCGCGTACAGATGTAAAGGGCCAGCTTTAATGTGTTGCG…
	>M3_1
	ATGACGGTGATGGCACCGGTAATTACGGTTGACGGACCGAGCGGCGCAGGCAAAGGTACTTTGTGTAAGGCATTGGCTGAAGCTTTACAATGGAACCTGCTGGACTCGGGGGCTATCTATCGTGTTTTGGCTCTGGCGGCATTGCACCACCATGTGGATATCGGTTCGGAAGACGCGCTGGTTCCGTTAGCCTCTCATCTTGATGTGCGCTTTGTTGCAGAAGACGGGCAACTGAAAGTCATCCTGGAAGGTGAAGACGTTAGCCATGAAATTCGTACTGAAGCGGTAGGCAACACGGCGTCTCAGGCCGCGGCTTTCCCTCGCGTTCGTGAAGCATTATTACGTCGGCAGCGCGCATTTCGCGAGGCTCCGGGGCTGATTGCCGATGGCCGCGATATG…
	>M3_2
	GTGGCATTGGACACGGAGTTCGTCAGAACCCGCACGTATTACCCGCAATTAGGGTTGATTCAATTGTATGACGGCGAACAGCTTTCACTTATCGACCCGTTAACGATTACCGACTGGGCACCCTTTCAGACGTTACTGCGTGACGAGCAGGTCACTAAATTCCTGCATGCGGGCAGCGAAGATCTGGAAGTGTTTCTCAATGCGTTTGGAACACTGCCGACGCCTTTCATCGATACACAGATTCTGGCCGCCTTTTTAGGCAAGCCGCTTTCTTATGGATTCGCTGCGCTGGTGGCCGACTACATGGGCGTGACGCTGGATAAAAGCGAGTCGAGAACGGACTGGCTTGCTCGTCCACTGAGCGAAAAACAGTGCGATTATGCTGCTGCCGATGTGTTC…
	AAGCAGACGCCATGTCCACTTAAAAAATCCGCTAAAAATTCGCCACAATGTGCGCATGATATCTCCATGAACGGGTAAACAGCGTGTGCCCTACGTCCTTCAACTCGCCCTCTGGCAAGTGATGAAGCACAAGGAGTGATAGTATCCTAATGAGCGGACAGTAAAAAGTCAGCATTAAATCGCCGCAGAAGCGCGCCCTGTCGGGGTTATCTTGTAACAAAACTTCTACTTGTGCTAACGTGGCGCGCAACGTTGCCGTACAGTCATTTCTACTGTAGAAGTGGCTTGCTGTAGAACTGAATTGTACCGCAGAAATTATATTGCCAGACAGGAGATGTGCGATGGATGCTCTTGAATTGCTATTGAATCGTCGTTCGGCCTCGCGCCTGACCGCACCCG…
	>M3_3
	CTACCGCAGCGGTAAATGCTGCGGCAAGAAACTTGACGTGCTTTGCAGGTAGTCAAAAAACCACCTGATAATATAACTGAACTGCGGGATTAACTGGGATTGCTTCCAGTCATCACTTTGTGAAAAACCGGTGAACGTATCCAGAAAGAATAGCAGTGCGGAAACGATCAGCACCCCGCGCAGCGCACCAAAACAGATGCCCAGAACGCGATCGGTGCCGGATAATCCGGTACGTTCAACCAGTGAACTAATCACATAGTTGACGATAGCTCCCACAATCAACGTTGCAATAAACAGAATGGCAATCGCAATGCCGTTACGCACCAGCTCATCATCAAAACGGGTGAAGTAGACCGCGAGGTAAGCGTAGTAATGGCTGGCGACAAAAAAAGCACATCC…
	AATAACGTATGAGTTTATAAATAAAGCACACGTTCTCATTGCTAGCAGTCACGACGTGATAAAGCAGGTAAGGCGACTTACCTGCTTTTTATTGCTCATCACAAGGCATTTGTCTCTTTCTTACTGGCGTAGTGATGAGCTAATGATAAACACCGCACGCCAATCGTAATGCCAGATCAGTCGTTCAACAGACGCCCGCCATCCACGACGATCTCACTACCGATGGTCCATCGGGACTCATCTGAAGCCAAGTACAACACGGCCTTAGCCACCTCCTCCGCCGTGCCGAAACGGCCTGAAGGAATGCTTTTGACGATCTCCTCATTGACTTGTTTGCGATAGCTATCGGGAATACCAAGTTTGTCATACAGCGGGGTATCGACGGGCCCAGGGCTAACC…
	>M3_4
	ATGGAATGGCGCAATATCACGCTGCGTTTGGCTACGCCGCAAGACGAAGCGTTCCTGTTTAAGCTTCGTCGCTCAACGATGGATGAACATCTTCACAGGGCCGGCGTTATTGCTGATGACTCGGCGCACTGGCAGCGAATCAAATATCATTATAACGACGCTTATATTGTGCTGATGGGATCTGAACGTATTGGGTTATTCAAACGACACAAAGGTGCCAACGAGTGGACCATTATACAAATTCAGATTTTGCCAGCCTATCAAGGACAAGGCATCGCGGCGTGGCTATTAAACACATTTTTACAGCAGGCAGACGAAGCCAACGTCCCCGTGACGCTAAGTGTTTTGAAGGGCAATAGAGCAATAATGCTCTACCAACGCGTAGGTTTTAAGGTCGTT…
	>M4a_1
	TTTAAAATCCCTCGGCGTTCGCGCTGTGCGGGTTCAAGTCCCGCCCCGGGCACCATTGTTTTAAAAAGAATTAAAACAAGCACTTATGTGCAATGTTACAGACCGCCGAAAGGCGGTTTTTTTGTGCCTGAAAAAGGGCGAGTGGCAGCAAAATGGCAGCAGAGTGGCAGCACTGATTTTAGGCATGAAAAAAGCGGCCAAGAATTTAGCCGCTTTTGTTAAGCCGGATTGAACAATCTACAACGCTAAATCCAACTGATTTTCCCCCTTGTGGCTACGGGGAAAGATATTGGTGGGGACACATGCGCCAGGAGCGGGTTTCGTTTCGTTCAGTGATTCATCAATGTGCGTCATACTGGTAAAGCAGTAGCCACACATCATATTTTGGCACTGGTGATA…
	AGCGTTCTTTAGTAGATTCGCTTAAGTAGCGGCTTGAACGAGCATGGGCAGCATGTCGGCAGAGTGGGCAATGCATCATAATTTTATCCTTAACTGGCTTTTTTCTATCTAATATTACCATTTAATTCAAATAATGGAATTTTGTTCAAAAAATTGATTTTAATCTTATTCACTTCCCTCATACTCAACATCAGACAGCAGCACTTCCAGCTCCAGCGCGGTAACGTATCCTGAATTACTCAGGGAATGCGTCACTTTTGATATTGTCCATTCCTGTTCGTCGATCACCTGTTTGAATCCGCTGACCTGAACGGGCGTTTCCGGGAACAGGTCGGCGCGTCCCATTGCCAGTGTGATAGAAAACTCCGCGACACCGCGTTGCAGCTTGTCCCACTTTGC…
	TTTTTTAGGTCTTTAATCGGGGGGCTTGCTTGTAAGTACAATTCCCCCTATATTAAAGAAAGAAATAAATTTTTCTTATTTGATGAGAATTTATATAAAAACCCTATCTCATCGGTAAAAGGGAAAACATTGCTATCTGAACTATACAATGTTATTTACCCTCTTGATTTTAATAATAAAAGTTTTATGAGTTATTTTAATGAGCAAAGAAGTAACTCCGGTTTTTATATAAATTTGTTATTGGAATTTAGTAATGCTATTTATAGCATGAATTTTAATCATCATACAAAGGCATTTATTCATATATATAGAGCATATGAACATTTAGCCTACTCTTTTCCATTGGTTTTTGTATCAACAGCAAAAAGCTATGAAAGAAGCTATGGTAAATTAAAACAA…
	>M4a_2
	ATGCCAAACCGCGATATGCTTTTTTCTGTGCCAATTGCCAATTTAGGCGATTGGACATTCGACGAACGCGTTGCCGACGTATTTCCCGATATGATCCAACGTTCTGTACCCGGCTATTCCAACATCATTTCGATGATTGGCATGTTGGCAGAACGCTTCGTCCGCCCGGATAGCCACGTTTACGATCTAGGATGCTCGCTGGGCGCCGCCACGTTGTCTATGCGACGTAATATTCATGTCCCAGATTGCAAAATTATCGCGGTAGACAATTCTCCGGCAATGGTGAAACGCTGCCGCAGCCACATTGACGCTTTCCGTTCCGATACCCCCGTTGAGATTATAGAAGCCGATATCCTGAACATTGATATCGAAAATGCGTCTATGGTGGTGCTGAACTTT…
	CGTAAAGATTGTTGTTGAATGCTTCGGTAGACATGCCCAGCGCACCAGCCATAGCAGATCGCCCGCCAGGGTATGCTTTGCACATCGCCTTTATCGTTTCTTTGATGTCTACCATCACGCTTTACCTTTGGTAGTTACTGTTACGCTGCTGACGAGTTAATCTTTCCACACGGAAACGGACGTAACTCTTCCGCTTCAACACTGCCATCGGGCAGGTGGGTAACAAATATTTTTCGACCAGTTCGGACGGCCTTGCTGATTGCGGTCTGGTGAACACCGATTGCATCAGCAGCTTTCGCTTGACCGTTCTCCCTGACGAAATCAGCGAGAGTTTGTTTCTGCATTTTTTGGCTCCTGAACTCACTTACAAATTAATAATACCGAAAGTATTAAATAAAT…
	>M4a_3
	CTAGTAAAAAATGCGAAAAATGAAACGCCAGTAGTCAGTATTCAATTTCTGATTGCCTATTGTGCTGGTTTTGAATGACGCAGCAAGATAGTGCATCATGTTCAACTGAATAGTACTAGTATTCAATGCTGGCAATAACGAGTAAGGATGTGCGACGCCATTTTGCATAAAAAGCGTCATAGGGTTAATAGCAAAATCACCTACACGGTATTCACCGCTTTCAGCAACAATACATTTAACCAAAACATCGCAACGACAGTGCAAAGGATTGATATTAACCAATCCATGGTTCACCACAAGTGGCGTGCTTGCTACTGGTGGGTATTCACCTGAAACCCAGATTCTCGTACCAGATGAATTTGCAGGCATCGCACCTACATCATCCGCCGTTAACGTGAT…
	>M8a_1
	TTTAAAATCCCTCGGCGTTCGCGCTGTGCGGGTTCAAGTCCCGCCCCGGGCACCATTGTTTTAAAAAGAATTAAAACAAGCACTTATGTGCAATGTTACAGACCGCCGAAAGGCGGTTTTTTTGTGCCTGAAAAAGGGCGAGTGGCAGCAAAATGGCAGCAGAGTGGCAGCACTGATTTTAGGCATGAAAAAAGCGGCCAAGAATTTAGCCGCTTTTGTTAAGCCGGATTGAACAATCTACAACGCTAAATCCAACTGATTTTCCCCCTTGTGGCTACGGGGAAAGATATTGGTGGGGACACATGCGCCAGGAGCGGGTTTCGTTTCGTTCAGTGATTCATCAATGTGCGTCATACTGGTAAAGCAGTAGCCACACATCATATTTTGGCACTGGTGATA…
	AGCGTTCTTTAGTAGATTCGCTTAAGTAGCGGCTTGAACGAGCATGGGCAGCATGTCGGCAGAGTGGGCAATGCATCATAATTTTATCCTTAACTGGCTTTTTTCTATCTAATATTACCATTTAATTCAAATAATGGAATTTTGTTCAAAAAATTGATTTTAATCTTATTCACTTCCCTCATACTCAACATCAGACAGCAGCACTTCCAGCTCCAGCGCGGTAACGTATCCTGAATTACTCAGGGAATGCGTCACTTTTGATATTGTCCATTCCTGTTCGTCGATCACCTGTTTGAATCCGCTGACCTGAACGGGCGTTTCCGGGAACAGGTCGGCGCGTCCCATTGCCAGTGTGATAGAAAACTCCGCGACACCGCGTTGCAGCTTGTCCCACTTTGC…
	TTTTTAGGTCTTTAATCGGGGGGCTTGCTTGTAAGTACAATTCCCCCTATATTAAAGAAAGAAATAAATTTTTCTTATTTGATGAGAATTTATATAAAAACCCTATCTCATCGGTAAAAGGGAAAACATTGCTATCTGAACTATACAATGTTATTTACCCTCTTGATTTTAATAATAAAAGTTTTATGAGTTATTTTAATGAGCAAAGAAGTAACTCCGGTTTTTATATAAATTTGTTATTGGAATTTAGTAATGCTATTTATAGCATGAATTTTAATCATCATACAAAGGCATTTATTCATATATATAGAGCATATGAACATTTAGCCTACTCTTTTCCATTGGTTTTTGTATCAACAGCAAAAAGCTATGAAAGAAGCTATGGTAAATTAAAACAAT…
	>M8a_2A
	TGCCAAACCGCGATATGCTTTTTTCTGTGCCAATTGCCAATTTAGGCGATTGGACATTCGACGAACGCGTTGCCGACGTATTTCCCGATATGATCCAACGTTCTGTACCCGGCTATTCCAACATCATTTCGATGATTGGCATGTTGGCAGAACGCTTCGTCCGCCCGGATAGCCACGTTTACGATCTAGGATGCTCGCTGGGCGCCGCCACGTTGTCTATGCGACGTAATATTCATGTCCCAGATTGCAAAATTATCGCGGTAGACAATTCTCCGGCAATGGTGAAACGCTGCCGCAGCCACATTGACGCTTTCCGTTCCGATACCCCCGTTGAGATTATAGAAGCCGATATCCTGAACATTGATATCGAAAATGCGTCTATGGTGGTGCTGAACTTTA…
	GTAAAGATTGTTGTTGAATGCTTCGGTAGACATGCCCAGCGCACCAGCCATAGCAGATCGCCCGCCAGGGTATGCTTTGCACATCGCCTTTATCGTTTCTTTGATGTCTACCATCACGCTTTACCTTTGGTAGTTACTGTTACGCTGCTGACGAGTTAATCTTTCCACACGGAAACGGACGTAACTCTTCCGCTTCAACACTGCCATCGGGCAGGTGGGTAACAAATATTTTTCGACCAGTTCGGACGGCCTTGCTGATTGCGGTCTGGTGAACACCGATTGCATCAGCAGCTTTCGCTTGACCGTTCTCCCTGACGAAATCAGCGAGAGTTTGTTTCTGCATTTTTTGGCTCCTGAACTCACTTACAAATTAATAATACCGAAAGTATTAAATAAATC…
	>M8a_3
	CTAGTAAAAAATGCGAAAAATGAAACGCCAGTAGTCAGTATTCAATTTCTGATTGCCTATTGTGCTGGTTTTGAATGACGCAGCAAGATAGTGCATCATGTTCAACTGAATAGTACTAGTATTCAATGCTGGCAATAACGAGTAAGGATGTGCGACGCCATTTTGCATAAAAAGCGTCATAGGGTTAATAGCAAAATCACCTACACGGTATTCACCGCTTTCAGCAACAATACATTTAACCAAAACATCGCAACGACAGTGCAAAGGATTGATATTAACCAATCCATGGTTCACCACAAGTGGCGTGCTTGCTACTGGTGGGTATTCACCTGAAACCCAGATTCTCGTACCAGATGAATTTGCAGGCATCGCACCTACATCATCCGCCGTTAACGTGAT…
	>M8b_1
	GTGAGTCAACTAGCAAATAAGGAACGTTCGTTGTTGAGTATACTGCGTCCTTTCCGGCGCAGCTTTTGGAGCATTGGGATTTTCAGCGCCATCGTTAATCTACTGATGCTGTCGCCTTCGATTTATATGCTGCAGGTTTACGATCGCGTACTGGCTTCGGGGAATGGCACCACGTTGCTGATGCTCACTCTGCTGATTGCCGGCCTGGGAATATTCATGGCGGCACTCGAATGGGTGCGAAGTCTGGTGGTCGTGAGACTCGGCACCCGTATCGACCTACAGCTGAATCAACAGGTTTTCAACGCCGCATTTGAGCGCAATCTGGAGGCCGGTGAGGCCAAAGCGGGTCAGGCGCTGAACGATCTCACGCTACTGCGGCAGTTTATTACGGGCAACTCA…
	>M8b_2
	CGCGCATATCATTAGCCATCCCGGTAACCCGAAATTTCCCGTCGATATCCGCGCGATTGCGGAAGCCGCGGCGAAATACAACGTGGCGCTGGAGCTGAATAACTCTTCTTTTATGCATTCACGCCAAGGCAGTGAGCCAAACTGTCGGGCGATCGCGGAAGCCGTGCGTGACGCGGGTGGGTTACTTTCTTTAGGTTCCGATTCCCATATTGCGTTTTCTCTGGGAGACTTTACCCACTGCGAACGCATTTTGCAGGAAGTGAATTTCCCGCAGGATCGGATATTAAACGTAAGCCCTCGGCGCGTGTTGGATTTCCTCGAACAGCGTGGAATGCCGGCTATCGCTGAACTTGCTGATTTGTGACGTTGTCACTTAAAGCAATGTCACTTAAAAATAAA…
	GGGCATGGGGGCAAGAATGCAGCCGTTGGCATGGATAATTACGACTGCCGGATTTTCTCTCGAATGTCCCTGCTATGAAAAGCGGCGTCAGGTGGCTGAGATGCTGGATGATGTTATTCCGAACGAGGAACTGTTTGGCATCATCTATACCCTGGATGACGGGGATGACTGGACCAAGCCGGAGGCATTAGCCAAGGCAAATCCGAATATGGGGATATCGGTCGAAGAAGATTATTTGCTGGCACAGCAGCGGCTAGCAATCGATGTTCCATCCCAAACCAATAAGATAAAAACCAAGCATTTTAATCTGTGGGTTTCAGCAAAATCGGCATATTTCAATCTCGAAAAATGGAAAGCATGTGCTGATACGTCATTAAAGATAGGTGATTTTTACGGTGA…
	>M8b_3
	TTGCTATTTTTCTACTGAATCACTATCGTCATGAGCATTGAAATATTCAGCCGCTGTCCTTTCACCACGGCAGCGTTTACCTATCTGAGAAGGATGGATGGCGGCAATGAGCCAATCACCATTGTGGATATCGAGCACGGTATCGACACGGCACTATTGACTCGCATCATTACCGACCGTCAACGGACATTCATTATTATTCTGAACAACCGTAAGCATGCGCCTGTAATGGTGGCTAAAAAGGTATTGCTATTATCAAAACACGCACCGATGAGTACGATTAAAAACGTGATCTCTGCCCTGTCATCGTTCAAAGAAATAAAAGGCAAGACGATATCGTTATCACCAAATGAGAAAATATTCTTCGGCTATTGGCTGGACGGAATGGCAATAAAAACC…
	AACGTGCGGCGACCTCTGACCGTGCTAAAAATCCGCTGTTGCAGGATGTGGCGGTGGGCTGGCTGCAAAAATACCGTAACGAATCAGCCAAGCGCGTGATGGGGCGTGTTGTCGCGGAGGATGGCACCGTGATTTCCGAGCAAATCCGTGTCGGTGAGAACGGCGATTATGAAAGCCTCGACGCGCTGGTGATGGATGCGACCAACACCATGATCGACGAATGGCATCAGGAAGACCCCGACTTGGTGGTGATTTGTGGCCGTCAGTTGCTGTCCGATAAATATTTCCCACTGGTCAACAAACAGCAGGAAAACAGCGAAATACTGGCCGCTGATGTGATTGTCAGCCAGAAGCGCATCGGCAATCTGCCTGCGGTGCGTGTGCCGTATTTCCCGGCCA…
	CCTGATCCTTTCGCTCATCGCGTGAGAAACGCGCCATCTGACGGCCTAACAGGTCGATGGTTTTAAAGTCATGAGGCGTGAGGTCGTCTTTCTCGATCAGCCGTAAATAGCGTACTTCTGTGCGCTCCTGCGCTCGCTGGATTGGCGTGCTGTCATCCCACTTATCACGCCGTCGCCATGAATAGAGCGTGTTGTTGCTCACCCCCAGCCGCTGAGCTATTTGAGGGATGCTGTAGGCCTGCCAGTAAAGGCTTTTGGCTTCTGTGCGGATATCGGGAAGTAGATTCATGCATACAGGCTATCGCGCCCGCGCGCGGCAAAATATCGGCTCCCGTTGTCGTGGTTCCGCAACAACCTGCACCGATAGCGCCTGCGGTGCAGCGTGGCGATGATAGAGGT…

## Sheet: Table S9
Table S9: Top Blast Hits of prophages using all Pectobacterium genomes in NCBI
Prophage	Hit genome/strain	accession	Query Coverage	Percent Identity	Origin
M10_1	P. versatile strain SR12	CP084654.1	0.57	0.992	USA, coleslaw
M10_2	P. versatile strain SR12	CP084654.1	0.93	0.977	USA, coleslaw
M10_3	P. brasiliense strain 130	CP092039.1	0.83	0.955	Belarus, Potato
M22b_1	P. versatile strain SR1	CP084656.1	1	0.9945	USA, carrot
M3_1	P. carotovorum strain XP-13	CP063242.1	0.99	0.9835	China, Potato
M3_2	P. carotovorum strain 25.1	CP088019.1	0.96	0.9843	Belarus
M3_3	P. odoriferum strain JK2.1	CP034938.1	0.99	0.958	Korea, cabbage
M3_4	P. carotovorum strain ZM1	CP045098.1	1	0.971	China, Allium
M4a_1	P. parvum strain PZ1	CP046377.1	0.74	0.98	Korea, potato
M4a_2	P. wasabiae strain CFBP3304	CP015750.1	0.28	0.876	Japan, horseradish
M4a_3	P. carotovorum strain 25.1	CP088019.1	0.92	0.958	Belarus
M8a_1	P. parvum strain PZ1	CP046377.1	0.74	0.98	Korea, potato
M8a_2	P. wasabiae strain CFBP3304	CP015750.1	0.28	0.8755	Japan, horseradish
M8a_3	P. carotovorum strain 25.1	CP088019.1	0.92	0.9575	Belarus
M8b_1	P. carotovorum strain 25.1	CP088019.1	0.92	0.958	Belarus
M8b_2	P. carotovorum strain JR1.1	CP034237.1	0.28	0.984	Korea, radish
M8b_3	P. parvum strain PZ1	CP046377.1	0.61	0.98	Korea, potato
